# Supplementary material for: Rapid one-step 18F-radiolabeling of biomolecules in aqueous media by organophosphine fluoride acceptors
Source: Nat Commun. 2019 Mar 1;10:989. doi: 10.1038/s41467-019-08953-0 (PMC6397219; doi:10.1038/s41467-019-08953-0)
Supplement: Supplementary file 4 — Source Data [file 41467_2019_8953_MOESM4_ESM.xlsx]

## Sheet: Fig. 3b
Fig.3b	Time-activity curves of 18F-DBPOF-c(RGDyk) in the tumor, blocked tumor, bone, kidney and muscle
	Tumor-Time (min)	Tumor-SUVbw	Standard deviation	Muscle - Time (min)	Muscle-SUVbw	Standard deviation	Bone-Time (min)	Bone-SUVbw	Standard deviation	Kinedy-Time (min)	Kinedy-SUVbw	Standard deviation	Tumor (blocked)-Time (min)	Tumor (blocked)-SUVbw	Standard deviation
	21	0.594113	0.00350084	21	0.381497	0.115531	21	0.600301	0.0262563	21	3.73982	0.585532	21	0.371917	0.0590711
	22	0.448502	0.112338	22	0.419308	0.147087	22	0.749133	0.0328373	22	3.64484	0.44149	22	0.286846	0.0310392
	23	0.745168	0.183349	23	0.379383	0.111999	23	0.617945	0.0308437	23	3.53864	0.328395	23	0.461369	0.0538768
	24	0.76103	0.0200545	24	0.315652	0.11425	24	0.469145	0.0350954	24	3.90796	0.692383	24	0.335132	0.0407302
	25	0.475497	0.145442	25	0.388248	0.103135	25	0.436779	0.0393548	25	3.34723	0.238705	25	0.328865	0.0650573
	26	0.527104	0.171249	26	0.394141	0.104915	26	0.690934	0.0335783	26	3.53005	0.21291	26	0.352154	0.0774794
	27	0.421215	0.104736	27	0.4045	0.157329	27	0.590164	0.0327301	27	3.28235	0.128141	27	0.276097	0.109103
	28	0.513708	0.0814604	28	0.368595	0.118861	28	0.775852	0.036574	28	3.4067	0.262822	28	0.368044	0.0800334
	29	0.503609	0.0557953	29	0.394533	0.114521	29	0.768178	0.00328208	29	3.38196	0.215115	29	0.200624	0.0436908
	30	0.62689	0.252612	30	0.390368	0.105528	30	0.514254	0.0353979	30	3.45358	0.433189	30	0.382487	0.0716381

## Sheet: Fig. 3d
Fig. 3d	Time-activity curves of 18F-DBPOF-HSA in the heart, liver, bone and muscle
	Heart-Time (min)	Heart-SUVbw	Standard deviation	Liver-Time (min)	Liver-SUVbw	Standard deviation	Muscle-Time (min)	Muscle-SUVbw	Standard deviation	Bone-Time (min)	Bone-SUVbw	Standard deviation
	0.5	7.62629	1.69046	0.5	3.41625	1.18404	0.5	0.432678	0.64001	0.5	0.260985	0.68452
	1.5	4.54376	1.25485	1.5	2.50494	1.27308	1.5	1.31541	0.995179	1.5	0.770304	0.530982
	2.5	4.1086	1.21896	2.5	2.95334	1.12214	2.5	0.483174	0.540418	2.5	0.523033	0.879208
	3.5	3.12272	1.18661	3.5	3.10027	1.1877	3.5	0.275844	0.660987	3.5	0.988136	0.721751
	4.5	2.72445	1.11117	4.5	2.2135	0.971465	4.5	0.214256	0.689223	4.5	0.39179	0.672745
	5.5	2.77055	1.18905	5.5	2.46995	1.28032	5.5	-0.122997	0.712512	5.5	0.818578	0.475054
	6.5	2.45273	1.31792	6.5	1.53897	1.17827	6.5	0.61111	0.733672	6.5	0.63608	0.787815
	7.5	2.45872	0.862476	7.5	1.13065	1.83096	7.5	-0.079455	0.553127	7.5	1.3456	0.582292
	8.5	2.32272	1.03518	8.5	2.05013	1.3998	8.5	-0.081009	0.453018	8.5	0.551359	0.866236
	9.5	2.22516	0.828343	9.5	1.83146	1.38542	9.5	0.504367	0.669721	9.5	0.842287	0.997277
	12.5	1.78147	0.432993	12.5	1.71977	0.555084	12.5	0.625597	0.324944	12.5	0.855589	0.512615
	17.5	1.48827	0.473549	17.5	1.24798	0.569946	17.5	0.337304	0.246437	17.5	0.682798	0.305271
	22.5	1.37343	0.429797	22.5	0.874771	0.543856	22.5	0.235126	0.308248	22.5	0.763012	0.357439
	27.5	1.07543	0.507446	27.5	0.965296	0.458759	27.5	0.302699	0.310532	27.5	0.675178	0.386997
	32.5	1.09842	0.406366	32.5	0.925307	0.467614	32.5	0.404488	0.365644	32.5	1.02757	0.397837
	37.5	0.95507	0.467475	37.5	0.893181	0.410333	37.5	0.356277	0.411691	37.5	0.634149	0.374093
	42.5	0.757339	0.354451	42.5	0.953275	0.422558	42.5	0.1379	0.294523	42.5	0.691985	0.546499
	47.5	0.715137	0.493331	47.5	0.993172	0.483721	47.5	0.154918	0.476489	47.5	0.936242	0.565843
	52.5	0.782241	0.435876	52.5	0.633189	0.555345	52.5	0.0645359	0.330789	52.5	0.762364	0.536838
	57.4972	0.466262	0.421713	57.4972	0.609872	0.376474	57.4972	0.355695	0.253187	57.4972	1.07651	0.411545

## Sheet: Supplementary Figure 5a
Supplementary Figure 5a	Radio-HPLC analysis of stabilities of [18F]2 after 2 h incubation in different media
	0 min (in vitro)		Saline (in vitro)		Serum (in vitro)		Ethanol (in vitro)
	Time (min)	Intensity (mAU)	Time (min)	Intensity (mAU)	Time (min)	Intensity (mAU)	Time (min)	Intensity (mAU)
	0.501967	69.9563	0.50168	67.066	0.502	95.5093	0.502467	64.1402
	0.503633	69.8576	0.50335	66.9609	0.503667	95.4426	0.504133	64.3982
	0.5053	69.695	0.50502	67.1415	0.505333	95.4901	0.5058	64.4391
	0.506967	69.6618	0.50668	67.3195	0.507	95.52	0.507467	64.3009
	0.508633	69.8575	0.50835	66.796	0.508667	95.6353	0.509133	64.3155
	0.5103	69.4818	0.51002	66.8446	0.510333	95.7016	0.5108	64.4137
	0.511967	69.5332	0.51168	66.5775	0.512	95.65	0.512467	64.5413
	0.513633	69.5346	0.51335	66.6473	0.513667	95.6594	0.514133	64.488
	0.5153	69.4581	0.51502	66.6445	0.515333	95.7135	0.5158	64.4115
	0.516967	69.5143	0.51668	66.7166	0.517	95.5091	0.517467	64.4817
	0.518633	69.486	0.51835	67.0107	0.518667	95.5118	0.519133	64.3069
	0.5203	69.5727	0.52002	66.6986	0.520333	95.4598	0.5208	64.3689
	0.521967	69.4811	0.52168	66.6948	0.522	95.493	0.522467	64.49
	0.523633	69.493	0.52335	66.7032	0.523667	95.492	0.524133	64.7287
	0.5253	69.5563	0.52502	66.1709	0.525333	95.4758	0.5258	65.2955
	0.526967	69.4293	0.52668	66.3189	0.527	95.5347	0.527467	64.5168
	0.528633	69.5425	0.52835	66.1007	0.528667	95.4824	0.529133	64.5902
	0.5303	69.4803	0.53002	66.134	0.530333	95.3234	0.5308	64.4218
	0.531967	69.3557	0.53168	66.2182	0.532	95.3078	0.532467	63.8507
	0.533633	69.421	0.53335	66.1726	0.533667	95.0515	0.534133	63.731
	0.5353	69.5689	0.53502	66.2966	0.535333	95.1014	0.5358	63.969
	0.536967	69.6406	0.53668	66.2586	0.537	94.9826	0.537467	64.089
	0.538633	69.677	0.53835	66.2134	0.538667	95.0362	0.539133	63.7023
	0.5403	69.5777	0.54002	66.2242	0.540333	95.0583	0.5408	63.9142
	0.541967	69.6371	0.54168	66.1038	0.542	95.0177	0.542467	64.2557
	0.543633	69.4719	0.54335	66.1933	0.543667	95.0386	0.544133	63.8286
	0.5453	69.5523	0.54502	65.9955	0.545333	95.0054	0.5458	63.9312
	0.546967	69.6395	0.54668	66.1191	0.547	94.4401	0.547467	64.0193
	0.548633	69.535	0.54835	66.3733	0.548667	94.1025	0.549133	63.8746
	0.5503	69.7263	0.55002	66.096	0.550333	94.0484	0.5508	63.9323
	0.551967	69.4925	0.55168	66.1734	0.552	94.1186	0.552467	63.9389
	0.553633	69.5567	0.55335	66.2164	0.553667	94.046	0.554133	63.9838
	0.5553	69.6394	0.55502	66.3584	0.555333	94.0718	0.5558	63.8366
	0.556967	69.5652	0.55668	66.4084	0.557	94.0449	0.557467	64.2071
	0.558633	69.7123	0.55835	66.2341	0.558667	94.046	0.559133	64.7129
	0.5603	69.5093	0.56002	66.3305	0.560333	94.0973	0.5608	63.7385
	0.561967	69.5722	0.56168	66.1431	0.562	94.0784	0.562467	63.8645
	0.563633	69.6657	0.56335	66.1773	0.563667	93.2369	0.564133	63.9736
	0.5653	69.8437	0.56502	66.3134	0.565333	92.6451	0.5658	63.3897
	0.566967	69.9631	0.56668	66.1657	0.567	92.5745	0.567467	63.3298
	0.568633	69.8892	0.56835	66.377	0.568667	92.6116	0.569133	63.1395
	0.5703	69.9521	0.57002	66.0367	0.570333	92.5932	0.5708	63.2337
	0.571967	70.1145	0.57168	66.1557	0.572	92.6192	0.572467	63.1209
	0.573633	70.4166	0.57335	66.4742	0.573667	92.5804	0.574133	63.2054
	0.5753	70.6424	0.57502	65.6741	0.575333	92.5674	0.5758	63.4461
	0.576967	69.9091	0.57668	65.8321	0.577	92.6239	0.577467	63.2118
	0.578633	70.1295	0.57835	65.9898	0.578667	92.5659	0.579133	63.3287
	0.5803	69.9244	0.58002	65.9799	0.580333	91.9186	0.5808	63.2201
	0.581967	69.8504	0.58168	65.8993	0.582	91.5682	0.582467	62.7518
	0.583633	70.1042	0.58335	65.6636	0.583667	91.5412	0.584133	62.8195
	0.5853	69.8015	0.58502	65.7831	0.585333	91.6239	0.5858	62.8126
	0.586967	69.9742	0.58668	65.7356	0.587	91.5482	0.587467	62.8536
	0.588633	70.113	0.58835	65.7537	0.588667	91.5725	0.589133	62.906
	0.5903	69.8944	0.59002	65.9752	0.590333	91.5478	0.5908	62.8851
	0.591967	69.9848	0.59168	65.1566	0.592	91.6623	0.592467	62.8293
	0.593633	69.9869	0.59335	65.23	0.593667	91.7137	0.594133	62.6426
	0.5953	70.0129	0.59502	65.3519	0.595333	91.5674	0.5958	62.7444
	0.596967	70.0509	0.59668	65.2437	0.597	91.2713	0.597467	62.7038
	0.598633	70.7073	0.59835	65.3819	0.598667	91.0719	0.599133	62.3581
	0.6003	70.9494	0.60002	65.2455	0.600333	91.0591	0.6008	62.503
	0.601967	70.4746	0.60168	65.299	0.602	91.1541	0.602467	62.1149
	0.603633	70.4837	0.60335	65.2832	0.603667	91.1069	0.604133	62.2125
	0.6053	70.4437	0.60502	65.311	0.605333	91.1408	0.6058	61.9169
	0.606967	70.3192	0.60668	65.3706	0.607	91.1653	0.607467	62.1182
	0.608633	70.3498	0.60835	65.1224	0.608667	91.0748	0.609133	62.5006
	0.6103	70.5088	0.61002	65.24	0.610333	91.1194	0.6108	62.2705
	0.611967	70.4901	0.61168	65.3458	0.612	91.0934	0.612467	62.3005
	0.613633	70.5383	0.61335	65.2489	0.613667	91.4133	0.614133	62.3712
	0.6153	70.8504	0.61502	65.3828	0.615333	91.5701	0.6158	62.2939
	0.616967	71.0718	0.61668	65.1768	0.617	91.5588	0.617467	62.396
	0.618633	70.9368	0.61835	65.4064	0.618667	91.5942	0.619133	62.0731
	0.6203	70.9287	0.62002	65.0316	0.620333	91.5409	0.6208	62.2769
	0.621967	71.0564	0.62168	65.3147	0.622	91.5702	0.622467	62.3448
	0.623633	71.0026	0.62335	65.5215	0.623667	91.5762	0.624133	62.1622
	0.6253	71.0388	0.62502	65.1805	0.625333	91.5469	0.6258	62.2159
	0.626967	70.833	0.62668	65.2455	0.627	91.5801	0.627467	62.1088
	0.628633	70.9995	0.62835	65.644	0.628667	91.5291	0.629133	62.2612
	0.6303	70.9865	0.63002	65.3356	0.630333	91.8496	0.6308	62.1748
	0.631967	71.4926	0.63168	65.1974	0.632	92.0308	0.632467	62.1948
	0.633633	71.6511	0.63335	64.9455	0.633667	92.013	0.634133	62.5996
	0.6353	71.4683	0.63502	65.0382	0.635333	92.1056	0.6358	62.1047
	0.636967	71.5092	0.63668	65.1806	0.637	92.0816	0.637467	62.1754
	0.638633	71.485	0.63835	65.3392	0.638667	92.1807	0.639133	62.2037
	0.6403	71.4283	0.64002	65.3232	0.640333	92.336	0.6408	62.1038
	0.641967	71.4874	0.64168	65.2061	0.642	92.1266	0.642467	62.2866
	0.643633	71.4407	0.64335	65.3375	0.643667	92.1654	0.644133	62.3782
	0.6453	71.5108	0.64502	65.1348	0.645333	92.0312	0.6458	62.5155
	0.646967	71.6406	0.64668	65.2783	0.647	93.0647	0.647467	62.229
	0.648633	71.341	0.64835	65.53	0.648667	93.6613	0.649133	63.4655
	0.6503	71.403	0.65002	65.2324	0.650333	93.5347	0.6508	64.0703
	0.651967	71.3442	0.65168	65.275	0.652	93.5655	0.652467	63.2702
	0.653633	71.4811	0.65335	65.15	0.653667	93.5324	0.654133	63.5152
	0.6553	71.5982	0.65502	65.1772	0.655333	93.5662	0.6558	63.2354
	0.656967	71.5901	0.65668	65.1919	0.657	93.5834	0.657467	63.1719
	0.658633	71.6601	0.65835	65.0631	0.658667	93.5494	0.659133	63.2231
	0.6603	71.4678	0.66002	65.2568	0.660333	93.6188	0.6608	63.2402
	0.661967	71.5916	0.66168	65.4455	0.662	93.5453	0.662467	63.3302
	0.663633	71.7101	0.66335	65.268	0.663667	93.8975	0.664133	63.3197
	0.6653	71.8235	0.66502	65.2846	0.665333	94.0951	0.6658	64.2631
	0.666967	71.8984	0.66668	65.2562	0.667	94.0509	0.667467	64.7166
	0.668633	71.8738	0.66835	65.3965	0.668667	94.088	0.669133	64.359
	0.6703	71.9613	0.67002	65.3009	0.670333	94.0366	0.6708	64.4028
	0.671967	71.9361	0.67168	65.297	0.672	94.1125	0.672467	64.4672
	0.673633	71.8734	0.67335	65.534	0.673667	94.0731	0.674133	64.2468
	0.6753	72.0393	0.67502	65.6989	0.675333	94.1257	0.6758	64.4118
	0.676967	71.9487	0.67668	65.8098	0.677	94.1795	0.677467	64.4684
	0.678633	72.055	0.67835	66.0611	0.678667	94.0367	0.679133	64.4814
	0.6803	72.2103	0.68002	65.9455	0.680333	94.0561	0.6808	64.3449
	0.681967	71.8906	0.68168	65.9159	0.682	94.0621	0.682467	64.6902
	0.683633	71.9166	0.68335	65.6076	0.683667	94.033	0.684133	64.9315
	0.6853	71.9062	0.68502	65.7077	0.685333	94.0961	0.6858	64.7788
	0.686967	71.8842	0.68668	65.8128	0.687	94.0452	0.687467	65.0465
	0.688633	71.9241	0.68835	65.8615	0.688667	94.1061	0.689133	65.7567
	0.6903	71.8272	0.69002	65.9089	0.690333	94.0688	0.6908	65.0475
	0.691967	71.9735	0.69168	64.9712	0.692	94.0326	0.692467	64.9313
	0.693633	72.0108	0.69335	65.0842	0.693667	94.0798	0.694133	65.2961
	0.6953	71.9592	0.69502	65.173	0.695333	94.066	0.6958	65.2238
	0.696967	71.9027	0.69668	65.3373	0.697	93.7171	0.697467	64.7873
	0.698633	72.7851	0.69835	65.4262	0.698667	93.6032	0.699133	65.5689
	0.7003	72.9343	0.70002	65.2013	0.700333	93.5462	0.7008	65.8521
	0.701967	72.3418	0.70168	65.3521	0.702	93.5895	0.702467	65.6088
	0.703633	72.3763	0.70335	65.1929	0.703667	93.5306	0.704133	65.8729
	0.7053	72.4351	0.70502	65.2318	0.705333	93.5596	0.7058	66.5134
	0.706967	72.3172	0.70668	65.2639	0.707	93.5727	0.707467	65.9188
	0.708633	72.3832	0.70835	65.1717	0.708667	93.5381	0.709133	66.0236
	0.7103	72.4237	0.71002	65.3568	0.710333	93.5705	0.7108	65.6375
	0.711967	72.4277	0.71168	65.3113	0.712	93.551	0.712467	65.6751
	0.713633	72.3576	0.71335	65.6663	0.713667	93.1817	0.714133	65.8492
	0.7153	72.4166	0.71502	65.9569	0.715333	93.0799	0.7158	66.0546
	0.716967	72.6071	0.71668	65.1429	0.717	93.001	0.717467	66.2266
	0.718633	72.2398	0.71835	65.2464	0.718667	93.0603	0.719133	66.4103
	0.7203	72.4616	0.72002	65.2282	0.720333	93.0262	0.7208	66.3705
	0.721967	72.6227	0.72168	65.1403	0.722	93.0816	0.722467	66.3102
	0.723633	72.3719	0.72335	65.122	0.723667	93.0303	0.724133	66.2274
	0.7253	72.4705	0.72502	64.7229	0.725333	93.0405	0.7258	66.3568
	0.726967	72.2998	0.72668	64.9635	0.727	93.0724	0.727467	66.1117
	0.728633	72.3742	0.72835	64.9239	0.728667	93.0004	0.729133	66.242
	0.7303	72.4246	0.73002	64.7555	0.730333	92.2625	0.7308	66.6904
	0.731967	72.3741	0.73168	64.8638	0.732	92.0477	0.732467	66.6299
	0.733633	72.4991	0.73335	64.728	0.733667	91.9981	0.734133	66.8379
	0.7353	72.1905	0.73502	64.9104	0.735333	92.0569	0.7358	65.8817
	0.736967	72.3225	0.73668	65.4766	0.737	92.0342	0.737467	66.0775
	0.738633	72.4325	0.73835	65.0112	0.738667	92.0572	0.739133	66.4367
	0.7403	72.4479	0.74002	64.9657	0.740333	92.0568	0.7408	66.2477
	0.741967	72.5	0.74168	64.6291	0.742	92.0081	0.742467	66.3904
	0.743633	72.3026	0.74335	64.7448	0.743667	92.061	0.744133	66.1467
	0.7453	72.3704	0.74502	64.7977	0.745333	91.977	0.7458	66.3251
	0.746967	72.4384	0.74668	64.6703	0.747	92.0966	0.747467	66.3307
	0.748633	72.7045	0.74835	64.7521	0.748667	92.1998	0.749133	66.0998
	0.7503	72.8145	0.75002	65.459	0.750333	92.0011	0.7508	66.1517
	0.751967	72.8381	0.75168	65.3766	0.752	92.0728	0.752467	66.0721
	0.753633	72.8946	0.75335	64.7508	0.753667	92.0073	0.754133	66.297
	0.7553	72.8691	0.75502	64.801	0.755333	92.0557	0.7558	66.9526
	0.756967	72.7166	0.75668	64.9169	0.757	92.111	0.757467	66.2025
	0.758633	72.7681	0.75835	64.7878	0.758667	92.0142	0.759133	66.2596
	0.7603	72.7641	0.76002	64.8341	0.760333	92.0501	0.7608	66.0245
	0.761967	72.8436	0.76168	64.9654	0.762	92.0152	0.762467	66.0656
	0.763633	73.0102	0.76335	64.8294	0.763667	92.4517	0.764133	66.0589
	0.7653	73.6895	0.76502	64.979	0.765333	92.6064	0.7658	66.0326
	0.766967	73.8587	0.76668	64.6627	0.767	92.5513	0.767467	66.1795
	0.768633	74.0966	0.76835	64.8076	0.768667	92.5918	0.769133	66.0351
	0.7703	73.8961	0.77002	64.8737	0.770333	92.5552	0.7708	66.2585
	0.771967	73.7621	0.77168	64.935	0.772	92.5832	0.772467	66.2164
	0.773633	73.715	0.77335	65.0711	0.773667	92.5925	0.774133	66.1007
	0.7753	73.7624	0.77502	65.222	0.775333	92.589	0.7758	66.1418
	0.776967	73.8471	0.77668	65.2398	0.777	92.7163	0.777467	66.0504
	0.778633	73.8085	0.77835	65.2018	0.778667	92.861	0.779133	66.1069
	0.7803	73.8045	0.78002	65.1427	0.780333	93.7997	0.7808	66.1656
	0.781967	74.1971	0.78168	65.3322	0.782	94.0852	0.782467	65.71
	0.783633	74.3085	0.78335	65.9802	0.783667	94.0279	0.784133	65.809
	0.7853	74.386	0.78502	65.8401	0.785333	94.0826	0.7858	65.7228
	0.786967	74.3636	0.78668	65.3644	0.787	94.032	0.787467	65.83
	0.788633	74.4155	0.78835	65.1925	0.788667	94.0582	0.789133	65.7387
	0.7903	74.2548	0.79002	65.2241	0.790333	94.0846	0.7908	65.5563
	0.791967	74.3665	0.79168	65.6429	0.792	94.0634	0.792467	65.6373
	0.793633	74.2446	0.79335	65.8453	0.793667	94.1151	0.794133	65.9505
	0.7953	74.4897	0.79502	66.0093	0.795333	94.0762	0.7958	65.9546
	0.796967	74.9547	0.79668	65.7726	0.797	95.1645	0.797467	65.9204
	0.798633	75.7596	0.79835	65.8601	0.798667	95.5184	0.799133	65.8218
	0.8003	75.8543	0.80002	65.6699	0.800333	95.4932	0.8008	65.9037
	0.801967	75.4328	0.80168	65.7592	0.802	95.5399	0.802467	65.6276
	0.803633	75.3545	0.80335	65.7097	0.803667	95.5476	0.804133	65.7017
	0.8053	75.3496	0.80502	65.8511	0.805333	95.5578	0.8058	65.8412
	0.806967	75.1807	0.80668	65.9967	0.807	95.5237	0.807467	65.735
	0.808633	75.2519	0.80835	65.9113	0.808667	95.4797	0.809133	65.7917
	0.8103	75.2947	0.81002	66.1879	0.810333	95.5449	0.8108	65.656
	0.811967	75.3245	0.81168	66.2742	0.812	95.6977	0.812467	65.7126
	0.813633	75.3104	0.81335	66.1746	0.813667	97.0333	0.814133	65.6849
	0.8153	75.7136	0.81502	66.2743	0.815333	97.3853	0.8158	65.6784
	0.816967	75.7621	0.81668	66.0632	0.817	97.3486	0.817467	65.7177
	0.818633	75.7009	0.81835	66.1907	0.818667	97.3986	0.819133	65.8955
	0.8203	75.761	0.82002	66.2042	0.820333	97.3902	0.8208	65.9056
	0.821967	75.7838	0.82168	66.1917	0.822	97.3929	0.822467	65.9347
	0.823633	75.6784	0.82335	66.3363	0.823667	97.4557	0.824133	65.7694
	0.8253	75.8039	0.82502	67.2358	0.825333	97.3789	0.8258	65.7269
	0.826967	75.7799	0.82668	67.2717	0.827	97.4208	0.827467	66.3801
	0.828633	75.7532	0.82835	67.1665	0.828667	97.3742	0.829133	66.2772
	0.8303	75.7333	0.83002	67.0616	0.830333	98.1784	0.8308	66.1097
	0.831967	75.2821	0.83168	67.1161	0.832	98.4248	0.832467	66.1997
	0.833633	75.3191	0.83335	67.1712	0.833667	98.4093	0.834133	66.2685
	0.8353	75.3784	0.83502	67.2818	0.835333	98.4537	0.8358	66.1852
	0.836967	75.4092	0.83668	67.3075	0.837	98.392	0.837467	66.2775
	0.838633	75.4104	0.83835	67.2552	0.838667	98.4169	0.839133	66.2489
	0.8403	75.2423	0.84002	67.3047	0.840333	98.4345	0.8408	66.1979
	0.841967	75.3666	0.84168	67.7074	0.842	98.4073	0.842467	66.3398
	0.843633	75.3057	0.84335	67.6908	0.843667	98.4919	0.844133	66.075
	0.8453	75.3269	0.84502	67.6719	0.845333	98.622	0.8458	66.1209
	0.846967	75.2778	0.84668	67.7145	0.847	98.4482	0.847467	66.2233
	0.848633	74.7131	0.84835	67.7605	0.848667	98.4369	0.849133	66.5715
	0.8503	74.7926	0.85002	67.7344	0.850333	98.3997	0.8508	66.8316
	0.851967	74.8151	0.85168	67.7854	0.852	98.4513	0.852467	66.8897
	0.853633	74.7389	0.85335	67.7908	0.853667	98.4309	0.854133	66.8451
	0.8553	74.7439	0.85502	67.774	0.855333	98.4288	0.8558	66.8548
	0.856967	74.8294	0.85668	67.9162	0.857	98.4531	0.857467	66.6086
	0.858633	75.1043	0.85835	68.033	0.858667	98.4079	0.859133	66.6306
	0.8603	75.4733	0.86002	68.2355	0.860333	98.4874	0.8608	66.725
	0.861967	75.0164	0.86168	68.3663	0.862	98.415	0.862467	66.9156
	0.863633	74.7579	0.86335	68.1622	0.863667	97.9608	0.864133	67.3965
	0.8653	73.7193	0.86502	68.2564	0.865333	97.8728	0.8658	67.3512
	0.866967	73.7734	0.86668	68.3318	0.867	98.0254	0.867467	67.4064
	0.868633	73.6899	0.86835	68.4535	0.868667	97.9998	0.869133	67.1262
	0.8703	73.7881	0.87002	68.7624	0.870333	97.8677	0.8708	67.082
	0.871967	74.0225	0.87168	68.1386	0.872	97.8777	0.872467	67.0944
	0.873633	73.7593	0.87335	68.0894	0.873667	97.9131	0.874133	67.0862
	0.8753	73.8106	0.87502	67.9133	0.875333	97.834	0.8758	67.2324
	0.876967	73.7537	0.87668	68.1195	0.877	97.8864	0.877467	66.8431
	0.878633	73.7818	0.87835	68.1387	0.878667	97.859	0.879133	66.9733
	0.8803	73.725	0.88002	68.0143	0.880333	97.4998	0.8808	67.1799
	0.881967	72.2346	0.88168	68.1132	0.882	97.4416	0.882467	67.4707
	0.883633	72.3121	0.88335	68.5737	0.883667	97.351	0.884133	67.5595
	0.8853	72.3647	0.88502	68.4018	0.885333	97.3974	0.8858	67.1473
	0.886967	72.3464	0.88668	68.266	0.887	97.4119	0.887467	67.2019
	0.888633	72.4639	0.88835	67.9722	0.888667	97.3794	0.889133	67.3417
	0.8903	72.3848	0.89002	67.8871	0.890333	97.382	0.8908	67.0921
	0.891967	72.4198	0.89168	67.9249	0.892	97.3635	0.892467	67.1369
	0.893633	72.3177	0.89335	68.0273	0.893667	97.4186	0.894133	67.1314
	0.8953	72.3641	0.89502	68.0424	0.895333	97.368	0.8958	67.2412
	0.896967	72.3294	0.89668	68.0046	0.897	97.0635	0.897467	67.1137
	0.898633	71.5278	0.89835	68.1212	0.898667	97.0438	0.899133	67.5544
	0.9003	71.6301	0.90002	67.9871	0.900333	96.8493	0.9008	67.7489
	0.901967	71.7049	0.90168	68.0949	0.902	96.9397	0.902467	66.9442
	0.903633	71.5532	0.90335	68.2527	0.903667	97.0564	0.904133	66.9996
	0.9053	71.6012	0.90502	68.0883	0.905333	96.9158	0.9058	67.1245
	0.906967	71.5055	0.90668	68.1753	0.907	96.8819	0.907467	67.1222
	0.908633	71.6428	0.90835	68.2008	0.908667	97.0384	0.909133	67.2613
	0.9103	71.5913	0.91002	68.1434	0.910333	97.0185	0.9108	67.0181
	0.911967	71.575	0.91168	68.1145	0.912	96.8638	0.912467	67.0841
	0.913633	71.6345	0.91335	67.974	0.913667	96.0571	0.914133	67.0737
	0.9153	70.9442	0.91502	68.0205	0.915333	95.9506	0.9158	66.6308
	0.916967	71.0228	0.91668	68.0647	0.917	95.9484	0.917467	66.7112
	0.918633	70.85	0.91835	68.105	0.918667	95.9716	0.919133	66.665
	0.9203	70.9374	0.92002	68.1141	0.920333	95.9184	0.9208	66.6373
	0.921967	71.0126	0.92168	68.1498	0.922	95.916	0.922467	66.6343
	0.923633	70.8572	0.92335	68.1511	0.923667	95.9627	0.924133	66.572
	0.9253	70.9541	0.92502	67.7054	0.925333	95.8989	0.9258	66.5503
	0.926967	71.1041	0.92668	67.635	0.927	95.9343	0.927467	66.4082
	0.928633	71.0445	0.92835	67.8058	0.928667	95.9087	0.929133	66.558
	0.9303	71.0295	0.93002	67.5799	0.930333	95.1324	0.9308	66.7232
	0.931967	70.9667	0.93168	67.602	0.932	95.0565	0.932467	66.2163
	0.933633	71.0112	0.93335	67.7009	0.933667	95.1016	0.934133	66.2474
	0.9353	70.9224	0.93502	67.6774	0.935333	95.1174	0.9358	66.0916
	0.936967	70.8561	0.93668	67.7277	0.937	95.1021	0.937467	66.0725
	0.938633	70.8755	0.93835	67.6182	0.938667	95.0348	0.939133	66.2606
	0.9403	70.8259	0.94002	67.6221	0.940333	95.0656	0.9408	66.1462
	0.941967	70.9841	0.94168	67.6378	0.942	95.0492	0.942467	66.2244
	0.943633	70.8813	0.94335	67.7288	0.943667	95.1079	0.944133	66.0268
	0.9453	71.0684	0.94502	67.8321	0.945333	95.163	0.9458	66.0885
	0.946967	71.2832	0.94668	67.7279	0.947	93.7786	0.947467	66.1552
	0.948633	70.9516	0.94835	67.8872	0.948667	93.5694	0.949133	64.7726
	0.9503	71.1589	0.95002	68.1205	0.950333	93.5098	0.9508	64.8228
	0.951967	71.5742	0.95168	67.8627	0.952	93.5526	0.952467	64.7121
	0.953633	71.189	0.95335	67.7772	0.953667	93.5368	0.954133	64.7525
	0.9553	70.9231	0.95502	67.5411	0.955333	93.5359	0.9558	65.0004
	0.956967	70.8897	0.95668	67.4567	0.957	93.5682	0.957467	64.6031
	0.958633	71.0026	0.95835	67.0123	0.958667	93.5249	0.959133	64.7216
	0.9603	71.2459	0.96002	67.1509	0.960333	93.5661	0.9608	64.7284
	0.961967	71.1077	0.96168	67.1303	0.962	93.5661	0.962467	64.7683
	0.963633	71.0592	0.96335	67.1285	0.963667	92.202	0.964133	64.7659
	0.9653	71.4457	0.96502	67.1602	0.965333	92.0862	0.9658	63.1898
	0.966967	71.5365	0.96668	67.1256	0.967	92.1582	0.967467	63.3107
	0.968633	71.5356	0.96835	67.3466	0.968667	92.1354	0.969133	63.3784
	0.9703	71.7944	0.97002	67.8541	0.970333	92.0256	0.9708	63.2479
	0.971967	72.127	0.97168	67.445	0.972	91.9986	0.972467	63.3775
	0.973633	71.5011	0.97335	67.414	0.973667	92.045	0.974133	63.0491
	0.9753	71.6403	0.97502	67.4334	0.975333	91.994	0.9758	63.1341
	0.976967	71.5505	0.97668	67.2793	0.977	92.072	0.977467	63.0779
	0.978633	71.4905	0.97835	67.1671	0.978667	92.0002	0.979133	63.2203
	0.9803	71.5494	0.98002	66.9736	0.980333	91.6086	0.9808	63.2376
	0.981967	71.5051	0.98168	67.1654	0.982	91.6603	0.982467	61.7896
	0.983633	71.5394	0.98335	67.0659	0.983667	91.5677	0.984133	61.8723
	0.9853	71.4718	0.98502	67.1587	0.985333	91.7132	0.9858	61.757
	0.986967	71.4795	0.98668	67.0826	0.987	91.8221	0.987467	62.0047
	0.988633	71.54	0.98835	67.2909	0.988667	91.6131	0.989133	62.3516
	0.9903	71.8275	0.99002	67.3877	0.990333	91.6087	0.9908	61.7741
	0.991967	71.8099	0.99168	67.0549	0.992	91.5612	0.992467	61.934
	0.993633	71.5233	0.99335	67.1139	0.993667	91.6141	0.994133	61.7252
	0.9953	71.5374	0.99502	67.2972	0.995333	91.592	0.9958	61.782
	0.996967	71.7283	0.99668	67.0102	0.997	91.9616	0.997467	61.8357
	0.998633	71.4795	0.99835	67.1116	0.998667	92.104	0.999133	61.0723
	1.0003	71.5396	1.00002	67.0011	1.00033	91.991	1.0008	61.2005
	1.00197	71.5707	1.00168	67.068	1.002	92.0532	1.00247	61.2801
	1.00363	71.4482	1.00335	67.1263	1.00367	92.1027	1.00413	61.1983
	1.0053	71.4863	1.00502	67.038	1.00533	92.0413	1.0058	61.2494
	1.00697	71.4887	1.00668	67.1924	1.007	92.0762	1.00747	61.2858
	1.00863	71.5505	1.00835	67.1067	1.00867	92.0164	1.00913	61.3678
	1.0103	71.5075	1.01002	67.1389	1.01033	92.0688	1.0108	61.2558
	1.01197	71.4665	1.01168	67.2474	1.012	92.0515	1.01247	61.3602
	1.01363	71.4636	1.01335	67.0055	1.01367	93.0607	1.01413	61.4146
	1.0153	71.5317	1.01502	67.0636	1.01533	93.2466	1.0158	60.6673
	1.01697	71.5631	1.01668	66.9376	1.017	93.1443	1.01747	60.9065
	1.01863	71.4523	1.01835	67.01	1.01867	93.1081	1.01913	60.7942
	1.0203	71.4305	1.02002	67.0967	1.02033	93.0536	1.0208	60.7508
	1.02197	71.4655	1.02168	67.0109	1.022	93.035	1.02247	60.7855
	1.02363	71.5753	1.02335	67.0852	1.02367	93.0559	1.02413	60.7267
	1.0253	71.6713	1.02502	67.0322	1.02533	92.9996	1.0258	60.8645
	1.02697	71.5447	1.02668	67.2319	1.027	93.0542	1.02747	60.7034
	1.02863	71.4615	1.02835	67.6081	1.02867	93.0693	1.02913	60.8884
	1.0303	71.3977	1.03002	67.4652	1.03033	94.5204	1.0308	61.4732
	1.03197	70.5141	1.03168	67.5751	1.032	94.705	1.03247	61.1089
	1.03363	70.6249	1.03335	66.9886	1.03367	94.6705	1.03413	61.4044
	1.0353	70.3759	1.03502	67.1285	1.03533	94.7776	1.0358	61.0413
	1.03697	70.3817	1.03668	67.1955	1.037	94.81	1.03747	61.118
	1.03863	70.4415	1.03835	67.1242	1.03867	94.6798	1.03913	61.2027
	1.0403	70.3555	1.04002	67.1865	1.04033	94.7144	1.0408	61.1803
	1.04197	70.4092	1.04168	67.0903	1.042	94.6662	1.04247	61.3195
	1.04363	70.3656	1.04335	67.012	1.04367	94.688	1.04413	61.2116
	1.0453	70.4175	1.04502	66.9528	1.04533	94.6829	1.0458	61.2049
	1.04697	70.3799	1.04668	67.3639	1.047	95.1102	1.04747	61.4739
	1.04863	69.9006	1.04835	67.454	1.04867	95.1863	1.04913	61.712
	1.0503	69.9687	1.05002	67.0622	1.05033	95.0065	1.0508	61.9423
	1.05197	69.8935	1.05168	67.1214	1.052	95.0413	1.05247	61.6977
	1.05363	69.865	1.05335	67.1338	1.05367	95.0312	1.05413	61.7209
	1.0553	70.0078	1.05502	66.9433	1.05533	95.008	1.0558	61.6906
	1.05697	69.8596	1.05668	66.8512	1.057	95.0582	1.05747	61.6007
	1.05863	69.9371	1.05835	66.4439	1.05867	95.029	1.05913	61.7273
	1.0603	69.8394	1.06002	66.5638	1.06033	95.063	1.0608	61.9111
	1.06197	69.8866	1.06168	66.5743	1.062	95.0367	1.06247	61.7843
	1.06363	69.9606	1.06335	66.5142	1.06367	95.0282	1.06413	61.928
	1.0653	69.9516	1.06502	66.6219	1.06533	95.0862	1.0658	62.2296
	1.06697	70.0064	1.06668	66.6348	1.067	95.0384	1.06747	62.6367
	1.06863	69.9866	1.06835	66.6543	1.06867	95.1089	1.06913	62.0959
	1.0703	69.9015	1.07002	66.6978	1.07033	95.0504	1.0708	62.1882
	1.07197	70.0555	1.07168	66.4806	1.072	95.026	1.07247	62.3614
	1.07363	69.8162	1.07335	66.2777	1.07367	95.0635	1.07413	62.1581
	1.0753	69.9123	1.07502	65.6394	1.07533	95.0057	1.0758	62.3206
	1.07697	69.8882	1.07668	65.6588	1.077	95.0528	1.07747	62.3348
	1.07863	69.8335	1.07835	65.6758	1.07867	95.0559	1.07913	62.3557
	1.0803	69.8486	1.08002	65.6337	1.08033	95.0201	1.0808	62.6408
	1.08197	69.9138	1.08168	65.6805	1.082	95.0502	1.08247	63.0041
	1.08363	69.8886	1.08335	65.5173	1.08367	95.0076	1.08413	63.1721
	1.0853	69.8166	1.08502	65.629	1.08533	95.0489	1.0858	63.249
	1.08697	69.851	1.08668	65.7095	1.087	95.0208	1.08747	63.1596
	1.08863	69.9641	1.08835	66.0467	1.08867	95.0132	1.08913	63.166
	1.0903	69.7771	1.09002	65.9746	1.09033	95.0499	1.0908	63.2169
	1.09197	69.8806	1.09168	65.0381	1.092	95.0069	1.09247	63.3087
	1.09363	69.9643	1.09335	65.2433	1.09367	95.0714	1.09413	63.185
	1.0953	69.888	1.09502	65.2755	1.09533	95.0528	1.0958	63.2171
	1.09697	69.9259	1.09668	65.0587	1.097	94.6615	1.09747	63.5371
	1.09863	69.8259	1.09835	65.0766	1.09867	94.6995	1.09913	64.1214
	1.1003	69.9338	1.10002	65.1269	1.10033	94.6712	1.1008	64.2209
	1.10197	69.891	1.10168	65.1625	1.102	94.6831	1.10247	64.2234
	1.10363	69.82	1.10335	65.1265	1.10367	94.7004	1.10413	64.1891
	1.1053	69.9077	1.10502	65.0689	1.10533	94.6515	1.1058	64.2063
	1.10697	69.8934	1.10668	64.8126	1.107	94.6852	1.10747	64.1952
	1.10863	69.9208	1.10835	64.1553	1.10867	94.6507	1.10913	64.2606
	1.1103	69.8463	1.11002	64.1488	1.11033	94.6876	1.1108	64.2342
	1.11197	69.9212	1.11168	64.4105	1.112	94.7273	1.11247	64.1721
	1.11363	70.0069	1.11335	64.1831	1.11367	94.0714	1.11413	64.2769
	1.1153	69.864	1.11502	64.2914	1.11533	94.0868	1.1158	66.0357
	1.11697	69.958	1.11668	64.2822	1.117	94.0361	1.11747	66.1451
	1.11863	69.8902	1.11835	64.2404	1.11867	94.0791	1.11913	66.0996
	1.1203	69.9172	1.12002	64.2664	1.12033	94.1007	1.1208	66.0715
	1.12197	70.0122	1.12168	64.2141	1.122	94.0454	1.12247	66.1055
	1.12363	69.7565	1.12335	64.066	1.12367	94.0995	1.12413	65.9744
	1.1253	69.8416	1.12502	63.6552	1.12533	94.0402	1.1258	66.1237
	1.12697	69.9926	1.12668	63.6868	1.127	94.153	1.12747	66.1705
	1.12863	70.0168	1.12835	63.8939	1.12867	94.117	1.12913	66.0983
	1.1303	70.1306	1.13002	63.6628	1.13033	94.6281	1.1308	66.286
	1.13197	69.4696	1.13168	63.7672	1.132	94.6945	1.13247	68.0286
	1.13363	69.5345	1.13335	63.8258	1.13367	94.672	1.13413	67.9124
	1.1353	69.6135	1.13502	63.8854	1.13533	94.7032	1.1358	67.4808
	1.13697	69.6102	1.13668	63.7678	1.137	94.6784	1.13747	67.5237
	1.13863	69.6842	1.13835	63.677	1.13867	94.6434	1.13913	67.5849
	1.1403	69.5426	1.14002	63.8913	1.14033	94.6949	1.1408	67.423
	1.14197	69.5854	1.14168	63.8292	1.142	94.6378	1.14247	67.6144
	1.14363	69.5826	1.14335	64.0532	1.14367	94.6682	1.14413	67.708
	1.1453	69.5481	1.14502	64.6007	1.14533	94.7075	1.1458	67.6633
	1.14697	69.5714	1.14668	63.6973	1.147	95.0025	1.14747	67.8291
	1.14863	69.5302	1.14835	63.7915	1.14867	95.0725	1.14913	68.766
	1.1503	69.5543	1.15002	63.7944	1.15033	95.0093	1.1508	68.9326
	1.15197	69.5923	1.15168	63.8018	1.152	95.0538	1.15247	68.903
	1.15363	69.4267	1.15335	63.7621	1.15367	95.1118	1.15413	68.9427
	1.1553	69.459	1.15502	63.6666	1.15533	95.104	1.1558	68.9962
	1.15697	69.492	1.15668	63.7369	1.157	95.16	1.15747	69.2704
	1.15863	69.5743	1.15835	63.7179	1.15867	95.0098	1.15913	69.358
	1.1603	69.4367	1.16002	63.797	1.16033	95.0399	1.1608	68.9384
	1.16197	69.3938	1.16168	63.8326	1.162	95.0771	1.16247	68.9172
	1.16363	69.4273	1.16335	63.7524	1.16367	95.8655	1.16413	69.0411
	1.1653	68.8409	1.16502	63.8996	1.16533	95.9627	1.1658	69.3132
	1.16697	69.0191	1.16668	63.6816	1.167	95.9086	1.16747	69.4637
	1.16863	68.9874	1.16835	63.8665	1.16867	95.9494	1.16913	69.4907
	1.1703	68.962	1.17002	64.0135	1.17033	95.9478	1.1708	69.6938
	1.17197	69.1445	1.17168	63.6361	1.172	95.9169	1.17247	69.8765
	1.17363	68.866	1.17335	63.7337	1.17367	95.9587	1.17413	69.4472
	1.1753	68.918	1.17502	63.6958	1.17533	95.9234	1.1758	69.4986
	1.17697	69.0143	1.17668	63.695	1.177	95.9544	1.17747	69.3925
	1.17863	68.9305	1.17835	63.8582	1.17867	95.9704	1.17913	69.4403
	1.1803	68.8505	1.18002	63.7376	1.18033	96.4211	1.1808	69.4537
	1.18197	68.4305	1.18168	64.0381	1.182	96.4817	1.18247	68.8651
	1.18363	68.4804	1.18335	63.7076	1.18367	96.4437	1.18413	69.0329
	1.1853	68.5462	1.18502	63.7886	1.18533	96.4593	1.1858	69.3584
	1.18697	68.4432	1.18668	64.1123	1.187	96.4551	1.18747	69.2889
	1.18863	68.5194	1.18835	63.808	1.18867	96.4595	1.18913	69.4098
	1.1903	68.5225	1.19002	64.1237	1.19033	96.4958	1.1908	69.1221
	1.19197	68.7007	1.19168	64.2107	1.192	96.4563	1.19247	69.1588
	1.19363	68.4891	1.19335	64.2187	1.19367	96.4837	1.19413	68.9507
	1.1953	68.465	1.19502	64.3724	1.19533	96.5096	1.1958	69.2028
	1.19697	68.6386	1.19668	64.3042	1.197	96.8556	1.19747	69.3145
	1.19863	67.9797	1.19835	64.4751	1.19867	96.9202	1.19913	68.4202
	1.2003	68.0823	1.20002	64.4647	1.20033	96.9235	1.2008	68.4773
	1.20197	68.2753	1.20168	64.3551	1.202	96.9161	1.20247	68.4878
	1.20363	68.0539	1.20335	64.3013	1.20367	96.8956	1.20413	68.5024
	1.2053	68.1096	1.20502	64.3886	1.20533	96.8678	1.2058	68.5912
	1.20697	67.9692	1.20668	64.7128	1.207	96.9135	1.20747	68.4412
	1.20863	67.9778	1.20835	64.9461	1.20867	96.8502	1.20913	68.6017
	1.2103	67.987	1.21002	64.7416	1.21033	96.8869	1.2108	68.4323
	1.21197	67.989	1.21168	64.7403	1.212	96.8936	1.21247	68.5251
	1.21363	68.0232	1.21335	64.6959	1.21367	96.8595	1.21413	68.4991
	1.2153	68.0022	1.21502	64.7701	1.21533	96.9101	1.2158	67.8882
	1.21697	67.9985	1.21668	64.7388	1.217	96.8839	1.21747	67.9826
	1.21863	68.1355	1.21835	64.7	1.21867	96.9054	1.21913	67.9981
	1.2203	68.0103	1.22002	64.785	1.22033	96.9176	1.2208	68.0009
	1.22197	68.0488	1.22168	65.0921	1.222	96.8694	1.22247	68.1371
	1.22363	67.9895	1.22335	65.2915	1.22367	96.9064	1.22413	67.9997
	1.2253	68.0677	1.22502	65.1219	1.22533	96.8827	1.2258	68.0674
	1.22697	68.0528	1.22668	65.1772	1.227	96.9221	1.22747	68.1731
	1.22863	67.9701	1.22835	65.391	1.22867	96.9177	1.22913	67.9906
	1.2303	68.1296	1.23002	65.0702	1.23033	96.8612	1.2308	67.7911
	1.23197	68.4475	1.23168	65.1953	1.232	96.9016	1.23247	66.9679
	1.23363	68.6295	1.23335	65.2463	1.23367	96.8687	1.23413	67.1601
	1.2353	68.8711	1.23502	65.2363	1.23533	96.8816	1.2358	67.4641
	1.23697	68.4658	1.23668	65.2261	1.237	96.8813	1.23747	67.1343
	1.23863	68.4696	1.23835	65.0928	1.23867	96.9549	1.23913	67.037
	1.2403	68.3924	1.24002	65.2148	1.24033	96.9971	1.2408	66.9691
	1.24197	68.5558	1.24168	65.2439	1.242	96.8931	1.24247	67.1633
	1.24363	68.7538	1.24335	65.1173	1.24367	96.9063	1.24413	67.5752
	1.2453	68.5618	1.24502	65.0678	1.24533	96.9046	1.2458	67.1887
	1.24697	68.8837	1.24668	65.1216	1.247	96.8535	1.24747	66.8871
	1.24863	69.3966	1.24835	65.3279	1.24867	96.8978	1.24913	66.0912
	1.2503	69.4205	1.25002	65.7409	1.25033	96.8594	1.2508	66.1848
	1.25197	69.495	1.25168	65.4847	1.252	96.9034	1.25247	66.1521
	1.25363	69.5185	1.25335	65.3883	1.25367	96.918	1.25413	66.0576
	1.2553	69.6083	1.25502	65.0751	1.25533	96.8622	1.2558	66.1477
	1.25697	69.5429	1.25668	65.159	1.257	96.8997	1.25747	66.0073
	1.25863	69.4839	1.25835	65.345	1.25867	96.8665	1.25913	66.1124
	1.2603	69.4154	1.26002	65.2568	1.26033	96.9064	1.2608	66.2222
	1.26197	69.6802	1.26168	65.4112	1.262	96.9289	1.26247	66.0748
	1.26363	70.2054	1.26335	65.0667	1.26367	97.387	1.26413	66.0779
	1.2653	71.0308	1.26502	65.1711	1.26533	97.4511	1.2658	66.1549
	1.26697	71.2042	1.26668	65.1264	1.267	97.3849	1.26747	66.1901
	1.26863	71.3639	1.26835	65.1209	1.26867	97.4365	1.26913	66.2421
	1.2703	70.9425	1.27002	65.1199	1.27033	97.437	1.2708	66.0669
	1.27197	70.9917	1.27168	65.0892	1.272	97.3787	1.27247	66.1132
	1.27363	70.9123	1.27335	64.943	1.27367	97.4215	1.27413	65.9561
	1.2753	70.9499	1.27502	64.7165	1.27533	97.3665	1.2758	66.0506
	1.27697	70.983	1.27668	64.7965	1.277	97.4146	1.27747	65.9712
	1.27863	70.8786	1.27835	64.8307	1.27867	97.501	1.27913	65.998
	1.2803	71.6038	1.28002	64.6354	1.28033	98.3918	1.2808	66.1191
	1.28197	72.8357	1.28168	64.7956	1.282	98.4575	1.28247	66.4807
	1.28363	72.8261	1.28335	64.8284	1.28367	98.4351	1.28413	66.3887
	1.2853	72.8685	1.28502	64.777	1.28533	98.4339	1.2858	66.2154
	1.28697	72.9924	1.28668	64.863	1.287	98.4395	1.28747	66.4186
	1.28863	73.0672	1.28835	64.6822	1.28867	98.4846	1.28913	66.6002
	1.2903	72.7574	1.29002	64.523	1.29033	98.517	1.2908	66.1058
	1.29197	72.9177	1.29168	64.0441	1.292	98.4045	1.29247	66.1329
	1.29363	72.8293	1.29335	64.1894	1.29367	98.4303	1.29413	66.139
	1.2953	72.8053	1.29502	64.2993	1.29533	98.5981	1.2958	66.0502
	1.29697	73.6136	1.29668	64.1044	1.297	100.271	1.29747	66.0405
	1.29863	75.3109	1.29835	64.247	1.29867	100.335	1.29913	66.0346
	1.3003	75.3062	1.30002	64.3386	1.30033	100.299	1.3008	66.1033
	1.30197	75.368	1.30168	64.2421	1.302	100.324	1.30247	66.1042
	1.30363	75.2748	1.30335	64.3214	1.30367	100.339	1.30413	66.0937
	1.3053	75.4008	1.30502	64.1307	1.30533	100.311	1.3058	66.3503
	1.30697	75.2404	1.30668	64.2851	1.307	100.346	1.30747	65.9712
	1.30863	75.2968	1.30835	64.3908	1.30867	100.326	1.30913	66.192
	1.3103	75.2721	1.31002	64.3076	1.31033	100.342	1.3108	66.2095
	1.31197	75.2201	1.31168	64.3523	1.312	100.481	1.31247	66.1339
	1.31363	75.7437	1.31335	64.0596	1.31367	102.392	1.31413	66.2669
	1.3153	76.6022	1.31502	64.2683	1.31533	102.453	1.3158	66.5338
	1.31697	76.6424	1.31668	64.1287	1.317	102.382	1.31747	66.5866
	1.31863	76.6531	1.31835	64.3715	1.31867	102.383	1.31913	66.5942
	1.3203	76.5731	1.32002	64.6383	1.32033	102.365	1.3208	66.5207
	1.32197	76.616	1.32168	64.1133	1.322	102.364	1.32247	66.6071
	1.32363	76.5758	1.32335	64.4741	1.32367	102.401	1.32413	66.5041
	1.3253	76.6324	1.32502	64.8561	1.32533	102.342	1.3258	66.5743
	1.32697	76.6869	1.32668	64.7458	1.327	102.363	1.32747	66.5173
	1.32863	76.6655	1.32835	64.9541	1.32867	102.502	1.32913	66.5142
	1.3303	76.9279	1.33002	64.6048	1.33033	103.638	1.3308	66.6926
	1.33197	77.2628	1.33168	64.6925	1.332	103.696	1.33247	66.5286
	1.33363	77.2602	1.33335	64.8253	1.33367	103.662	1.33413	66.8364
	1.3353	77.2838	1.33502	64.7326	1.33533	103.682	1.3358	66.6274
	1.33697	77.1446	1.33668	64.8439	1.337	103.719	1.33747	66.4935
	1.33863	77.2327	1.33835	64.7189	1.33867	103.661	1.33913	66.6405
	1.3403	77.1606	1.34002	64.9497	1.34033	103.697	1.3408	66.5652
	1.34197	77.185	1.34168	65.3313	1.342	103.645	1.34247	66.6675
	1.34363	77.1504	1.34335	65.122	1.34367	103.679	1.34413	66.5381
	1.3453	77.1101	1.34502	65.1203	1.34533	103.786	1.3458	66.8569
	1.34697	76.9564	1.34668	65.0603	1.347	104.621	1.34747	66.8642
	1.34863	76.6426	1.34835	65.1458	1.34867	104.67	1.34913	66.055
	1.3503	76.6253	1.35002	65.1377	1.35033	104.634	1.3508	66.0655
	1.35197	76.6522	1.35168	65.1372	1.352	104.658	1.35247	65.9742
	1.35363	76.5681	1.35335	65.4083	1.35367	104.67	1.35413	66.068
	1.3553	76.6662	1.35502	65.0887	1.35533	104.654	1.3558	66.1834
	1.35697	76.5733	1.35668	65.3936	1.357	104.7	1.35747	66.0675
	1.35863	76.6241	1.35835	65.5255	1.35867	104.634	1.35913	66.1307
	1.3603	76.6316	1.36002	65.6503	1.36033	104.654	1.3608	66.0437
	1.36197	76.5884	1.36168	65.7668	1.362	104.663	1.36247	66.1069
	1.36363	76.1433	1.36335	65.7786	1.36367	104.665	1.36413	66.2299
	1.3653	75.3426	1.36502	65.9081	1.36533	104.689	1.3658	66.0284
	1.36697	75.3277	1.36668	65.757	1.367	104.628	1.36747	66.1016
	1.36863	75.3847	1.36835	65.7124	1.36867	104.65	1.36913	66.1192
	1.3703	75.2078	1.37002	65.7398	1.37033	104.686	1.3708	66.0554
	1.37197	75.323	1.37168	65.7562	1.372	104.632	1.37247	66.1473
	1.37363	75.2487	1.37335	65.9324	1.37367	104.675	1.37413	66.0986
	1.3753	75.4366	1.37502	66.1297	1.37533	104.651	1.3758	66.1585
	1.37697	75.7552	1.37668	66.0699	1.377	104.654	1.37747	66.0484
	1.37863	75.2677	1.37835	66.176	1.37867	104.599	1.37913	66.088
	1.3803	74.9442	1.38002	66.0131	1.38033	104.2	1.3808	66.2485
	1.38197	74.1798	1.38168	66.0931	1.382	104.233	1.38247	66.136
	1.38363	74.2371	1.38335	66.1079	1.38367	104.197	1.38413	66.1427
	1.3853	74.2749	1.38502	66.0634	1.38533	104.246	1.3858	66.2069
	1.38697	74.1853	1.38668	66.2209	1.387	104.286	1.38747	66.0988
	1.38863	74.3197	1.38835	65.9682	1.38867	104.205	1.38913	66.1767
	1.3903	74.2629	1.39002	66.4481	1.39033	104.269	1.3908	66.0097
	1.39197	74.2553	1.39168	67.1025	1.392	104.215	1.39247	66.0897
	1.39363	74.2835	1.39335	66.6429	1.39367	104.224	1.39413	66.272
	1.3953	74.2249	1.39502	66.6928	1.39533	104.107	1.3958	66.2332
	1.39697	73.9024	1.39668	66.6231	1.397	103.222	1.39747	66.531
	1.39863	73.254	1.39835	66.6255	1.39867	103.254	1.39913	67.1428
	1.4003	73.3019	1.40002	66.6239	1.40033	103.21	1.4008	67.0753
	1.40197	73.4255	1.40168	66.5216	1.402	103.222	1.40247	67.0622
	1.40363	73.3243	1.40335	66.6067	1.40367	103.249	1.40413	67.2974
	1.4053	73.4201	1.40502	66.8151	1.40533	103.205	1.4058	67.3888
	1.40697	73.3075	1.40668	66.7228	1.407	103.265	1.40747	66.9614
	1.40863	73.3165	1.40835	66.6403	1.40867	103.221	1.40913	67.0825
	1.4103	73.3886	1.41002	66.6003	1.41033	103.233	1.4108	67.1531
	1.41197	73.2468	1.41168	66.7494	1.412	103.173	1.41247	67.0809
	1.41363	73.0871	1.41335	66.4813	1.41367	102.744	1.41413	67.2965
	1.4153	72.7133	1.41502	66.5944	1.41533	102.792	1.4158	67.5461
	1.41697	72.7918	1.41668	66.6288	1.417	102.756	1.41747	67.5873
	1.41863	72.7679	1.41835	66.5463	1.41867	102.755	1.41913	67.6118
	1.4203	72.801	1.42002	66.634	1.42033	102.787	1.4208	67.5389
	1.42197	72.8625	1.42168	66.466	1.422	102.744	1.42247	67.6102
	1.42363	72.7067	1.42335	66.5349	1.42367	102.776	1.42413	67.5654
	1.4253	72.9672	1.42502	66.6687	1.42533	102.735	1.4258	67.6508
	1.42697	73.1134	1.42668	66.5271	1.427	102.788	1.42747	67.8631
	1.42863	72.7734	1.42835	66.5772	1.42867	102.752	1.42913	67.5303
	1.4303	73.0918	1.43002	66.4873	1.43033	102.339	1.4308	67.7869
	1.43197	73.3823	1.43168	66.5156	1.432	102.385	1.43247	68.3809
	1.43363	73.2842	1.43335	66.45	1.43367	102.368	1.43413	68.5638
	1.4353	73.2602	1.43502	66.5089	1.43533	102.356	1.4358	68.5197
	1.43697	73.2237	1.43668	66.6095	1.437	102.375	1.43747	68.4525
	1.43863	73.3885	1.43835	66.5052	1.43867	102.374	1.43913	68.6431
	1.4403	73.4544	1.44002	66.7147	1.44033	102.425	1.4408	68.3965
	1.44197	73.4296	1.44168	67.037	1.442	102.349	1.44247	68.4609
	1.44363	73.4944	1.44335	66.7227	1.44367	102.359	1.44413	68.7024
	1.4453	73.278	1.44502	66.7662	1.44533	102.46	1.4458	68.4798
	1.44697	73.5154	1.44668	66.6135	1.447	102.735	1.44747	68.5136
	1.44863	73.7793	1.44835	66.6493	1.44867	102.781	1.44913	68.3879
	1.4503	73.7084	1.45002	66.6439	1.45033	102.761	1.4508	68.4712
	1.45197	73.7037	1.45168	66.6149	1.452	102.752	1.45247	68.4919
	1.45363	73.6048	1.45335	66.8586	1.45367	102.783	1.45413	68.369
	1.4553	73.6891	1.45502	66.8044	1.45533	102.787	1.4558	68.4584
	1.45697	73.6303	1.45668	66.7833	1.457	102.806	1.45747	68.4828
	1.45863	73.6562	1.45835	66.7946	1.45867	102.775	1.45913	68.5579
	1.4603	73.8023	1.46002	66.5451	1.46033	102.759	1.4608	68.7212
	1.46197	73.6854	1.46168	66.6606	1.462	102.857	1.46247	68.7911
	1.46363	73.9579	1.46335	66.9486	1.46367	103.205	1.46413	68.7553
	1.4653	74.1822	1.46502	66.7486	1.46533	103.244	1.4658	68.5252
	1.46697	74.2379	1.46668	66.5328	1.467	103.224	1.46747	68.2492
	1.46863	74.4085	1.46835	66.4719	1.46867	103.242	1.46913	68.1926
	1.4703	74.5496	1.47002	66.5496	1.47033	103.266	1.4708	67.8944
	1.47197	74.5568	1.47168	66.9661	1.472	103.203	1.47247	67.9345
	1.47363	74.3123	1.47335	66.7715	1.47367	103.24	1.47413	68.0022
	1.4753	74.4027	1.47502	66.6213	1.47533	103.21	1.4758	67.9824
	1.47697	74.5232	1.47668	66.5208	1.477	103.267	1.47747	68.019
	1.47863	74.1667	1.47835	66.5491	1.47867	103.526	1.47913	67.9135
	1.4803	74.4391	1.48002	66.5541	1.48033	104.2	1.4808	67.8715
	1.48197	74.8701	1.48168	66.7667	1.482	104.235	1.48247	67.5928
	1.48363	74.8456	1.48335	66.7662	1.48367	104.246	1.48413	67.5931
	1.4853	74.9885	1.48502	66.56	1.48533	104.22	1.4858	67.6294
	1.48697	74.6691	1.48668	66.6583	1.487	104.241	1.48747	67.5504
	1.48863	74.7256	1.48835	66.5528	1.48867	104.2	1.48913	67.6776
	1.4903	74.7764	1.49002	66.3444	1.49033	104.234	1.4908	67.7518
	1.49197	74.7646	1.49168	66.1874	1.492	104.232	1.49247	67.7363
	1.49363	74.7656	1.49335	66.0965	1.49367	104.258	1.49413	67.7551
	1.4953	74.7005	1.49502	66.1726	1.49533	104.502	1.4958	67.5198
	1.49697	74.7803	1.49668	66.0108	1.497	105.158	1.49747	67.4302
	1.49863	74.8427	1.49835	66.0629	1.49867	105.194	1.49913	66.9525
	1.5003	74.703	1.50002	66.2945	1.50033	105.194	1.5008	67.0242
	1.50197	74.7315	1.50168	66.1876	1.502	105.16	1.50247	67.0251
	1.50363	74.7832	1.50335	66.3227	1.50367	105.19	1.50413	66.9778
	1.5053	74.7944	1.50502	65.9649	1.50533	105.145	1.5058	67.0608
	1.50697	74.6888	1.50668	65.8119	1.507	105.179	1.50747	67.0507
	1.50863	74.727	1.50835	65.7655	1.50867	105.156	1.50913	67.0887
	1.5103	74.8613	1.51002	65.7118	1.51033	105.164	1.5108	67.1401
	1.51197	74.6746	1.51168	65.8451	1.512	105.43	1.51247	66.9749
	1.51363	74.7312	1.51335	65.6958	1.51367	106.217	1.51413	66.87
	1.5153	74.6782	1.51502	65.7544	1.51533	106.264	1.5158	66.5208
	1.51697	74.6805	1.51668	65.5558	1.517	106.25	1.51747	66.6355
	1.51863	74.7643	1.51835	65.5928	1.51867	106.31	1.51913	66.6683
	1.5203	74.656	1.52002	65.6999	1.52033	106.359	1.5208	66.567
	1.52197	74.7129	1.52168	65.6808	1.522	106.233	1.52247	66.803
	1.52363	74.6992	1.52335	65.3875	1.52367	106.281	1.52413	66.5293
	1.5253	74.7064	1.52502	65.2003	1.52533	106.252	1.5258	66.6257
	1.52697	74.7453	1.52668	65.0669	1.527	106.266	1.52747	66.6621
	1.52863	74.6889	1.52835	65.1681	1.52867	106.15	1.52913	66.5705
	1.5303	74.4719	1.53002	65.0865	1.53033	105.638	1.5308	66.4742
	1.53197	74.1861	1.53168	65.1366	1.532	105.673	1.53247	66.0211
	1.53363	74.2002	1.53335	65.2594	1.53367	105.655	1.53413	66.0591
	1.5353	74.2545	1.53502	65.1976	1.53533	105.646	1.5358	66.1453
	1.53697	74.2266	1.53668	65.2773	1.537	105.681	1.53747	66.0223
	1.53863	74.2845	1.53835	65.2713	1.53867	105.635	1.53913	66.3373
	1.5403	74.1557	1.54002	65.022	1.54033	105.694	1.5408	66.1555
	1.54197	74.2037	1.54168	64.9319	1.542	105.647	1.54247	66.2276
	1.54363	74.264	1.54335	64.6828	1.54367	105.647	1.54413	65.9894
	1.5453	74.2855	1.54502	64.7524	1.54533	105.554	1.5458	66.3507
	1.54697	74.2715	1.54668	64.6802	1.547	105.143	1.54747	66.317
	1.54863	74.2288	1.54835	64.7048	1.54867	105.172	1.54913	65.7219
	1.5503	74.1995	1.55002	64.727	1.55033	105.155	1.5508	65.7057
	1.55197	74.2605	1.55168	64.5333	1.552	105.151	1.55247	65.7422
	1.55363	74.2425	1.55335	64.7778	1.55367	105.183	1.55413	65.6605
	1.5553	74.2624	1.55502	64.8418	1.55533	105.151	1.5558	65.7382
	1.55697	74.2425	1.55668	64.4152	1.557	105.182	1.55747	65.6411
	1.55863	74.2396	1.55835	64.2268	1.55867	105.161	1.55913	65.7276
	1.5603	74.218	1.56002	64.1173	1.56033	105.161	1.5608	65.873
	1.56197	74.205	1.56168	64.2099	1.562	104.778	1.56247	65.6116
	1.56363	73.9998	1.56335	64.1161	1.56367	103.754	1.56413	65.4234
	1.5653	73.8891	1.56502	64.1774	1.56533	103.733	1.5658	65.12
	1.56697	73.7036	1.56668	64.2504	1.567	103.683	1.56747	65.0978
	1.56863	73.8366	1.56835	64.1747	1.56867	103.662	1.56913	65.1763
	1.5703	73.6694	1.57002	64.2987	1.57033	103.721	1.5708	65.0573
	1.57197	73.8005	1.57168	64.2506	1.572	103.674	1.57247	65.2098
	1.57363	73.9332	1.57335	64.3799	1.57367	103.701	1.57413	65.2561
	1.5753	73.754	1.57502	64.2289	1.57533	103.671	1.5758	65.606
	1.57697	73.9634	1.57668	64.2337	1.577	103.675	1.57747	65.7923
	1.57863	73.7119	1.57835	64.3551	1.57867	103.485	1.57913	65.0792
	1.5803	73.6853	1.58002	64.1194	1.58033	102.813	1.5808	65.128
	1.58197	73.7613	1.58168	64.1186	1.582	102.805	1.58247	65.1057
	1.58363	73.3685	1.58335	64.2589	1.58367	102.747	1.58413	65.1246
	1.5853	73.3535	1.58502	64.1747	1.58533	102.803	1.5858	65.1799
	1.58697	73.2439	1.58668	64.3383	1.587	102.846	1.58747	65.2751
	1.58863	73.3294	1.58835	64.0567	1.58867	102.733	1.58913	65.3353
	1.5903	73.2548	1.59002	64.1953	1.59033	102.776	1.5908	65.1229
	1.59197	73.2678	1.59168	64.6387	1.592	102.773	1.59247	65.3415
	1.59363	73.3805	1.59335	64.503	1.59367	102.751	1.59413	65.6996
	1.5953	73.2932	1.59502	64.6232	1.59533	102.671	1.5958	65.1749
	1.59697	73.0854	1.59668	64.4052	1.597	102.359	1.59747	65.2709
	1.59863	72.7577	1.59835	64.4152	1.59867	102.377	1.59913	64.7339
	1.6003	72.7103	1.60002	64.3396	1.60033	102.371	1.6008	64.7227
	1.60197	72.7444	1.60168	64.1458	1.602	102.36	1.60247	64.7379
	1.60363	72.6199	1.60335	64.2373	1.60367	102.388	1.60413	64.7243
	1.6053	72.7623	1.60502	64.3115	1.60533	102.344	1.6058	64.8546
	1.60697	73.1084	1.60668	64.5411	1.607	102.376	1.60747	64.6814
	1.60863	72.9171	1.60835	64.6112	1.60867	102.352	1.60913	64.683
	1.6103	72.7797	1.61002	64.6058	1.61033	102.356	1.6108	64.8364
	1.61197	72.7335	1.61168	64.8129	1.612	102.486	1.61247	64.697
	1.61363	72.5542	1.61335	64.6565	1.61367	102.726	1.61413	65.0075
	1.6153	72.3002	1.61502	64.6622	1.61533	102.771	1.6158	65.4923
	1.61697	72.2807	1.61668	64.5918	1.617	102.799	1.61747	65.3323
	1.61863	72.3991	1.61835	64.9267	1.61867	102.734	1.61913	65.4056
	1.6203	72.3067	1.62002	65.1338	1.62033	102.765	1.6208	65.134
	1.62197	72.3164	1.62168	64.9765	1.622	102.735	1.62247	65.4294
	1.62363	72.2812	1.62335	64.7904	1.62367	102.758	1.62413	65.1796
	1.6253	72.3558	1.62502	64.6835	1.62533	102.744	1.6258	65.0958
	1.62697	72.4242	1.62668	64.6592	1.627	102.749	1.62747	65.1865
	1.62863	72.1764	1.62835	64.7737	1.62867	103.082	1.62913	65.0616
	1.6303	72.0568	1.63002	64.7269	1.63033	103.669	1.6308	65.2994
	1.63197	72.0592	1.63168	64.83	1.632	103.699	1.63247	65.5257
	1.63363	71.8194	1.63335	64.9008	1.63367	103.691	1.63413	65.587
	1.6353	71.8405	1.63502	64.748	1.63533	103.655	1.6358	65.6789
	1.63697	71.7804	1.63668	64.9224	1.637	103.686	1.63747	65.6768
	1.63863	71.8491	1.63835	64.7878	1.63867	103.646	1.63913	65.8513
	1.6403	71.8955	1.64002	65.0977	1.64033	103.692	1.6408	65.653
	1.64197	71.8657	1.64168	65.2166	1.642	103.7	1.64247	65.6608
	1.64363	71.8609	1.64335	65.0774	1.64367	103.672	1.64413	65.6238
	1.6453	71.7902	1.64502	65.1837	1.64533	103.972	1.6458	65.5825
	1.64697	71.4399	1.64668	65.1806	1.647	104.626	1.64747	65.8202
	1.64863	71.0841	1.64835	65.1713	1.64867	104.656	1.64913	66.0564
	1.6503	71.2164	1.65002	65.319	1.65033	104.656	1.6508	66.0271
	1.65197	71.503	1.65168	65.13	1.652	104.639	1.65247	66.1092
	1.65363	70.7689	1.65335	65.2014	1.65367	104.677	1.65413	66.0575
	1.6553	70.8637	1.65502	65.0869	1.65533	104.632	1.6558	66.1827
	1.65697	70.95	1.65668	65.5691	1.657	104.671	1.65747	66.0598
	1.65863	70.8787	1.65835	65.82	1.65867	104.648	1.65913	66.0794
	1.6603	71.0202	1.66002	66.0412	1.66033	104.642	1.6608	66.215
	1.66197	70.8201	1.66168	66.0974	1.662	104.945	1.66247	66.0691
	1.66363	70.6147	1.66335	65.5224	1.66367	105.635	1.66413	66.5325
	1.6653	70.5306	1.66502	65.6032	1.66533	105.664	1.6658	67.0082
	1.66697	70.4261	1.66668	65.8634	1.667	105.656	1.66747	66.9892
	1.66863	70.4816	1.66835	65.6049	1.66867	105.641	1.66913	67.1495
	1.6703	70.3789	1.67002	65.8022	1.67033	105.695	1.6708	67.0209
	1.67197	70.5082	1.67168	65.7473	1.672	105.628	1.67247	67.1149
	1.67363	70.4723	1.67335	66.3408	1.67367	105.665	1.67413	67.0212
	1.6753	70.3527	1.67502	66.6138	1.67533	105.658	1.6758	67.1166
	1.67697	70.5498	1.67668	66.4632	1.677	105.655	1.67747	67.2034
	1.67863	70.4107	1.67835	66.5304	1.67867	105.874	1.67913	66.986
	1.6803	70.2024	1.68002	66.6331	1.68033	106.242	1.6808	67.0986
	1.68197	70.0634	1.68168	66.7064	1.682	106.264	1.68247	66.9867
	1.68363	69.9098	1.68335	66.6157	1.68367	106.267	1.68413	66.9984
	1.6853	70.0191	1.68502	66.4997	1.68533	106.231	1.6858	67.0646
	1.68697	69.823	1.68668	66.57	1.687	106.274	1.68747	66.9106
	1.68863	69.8932	1.68835	66.5597	1.68867	106.227	1.68913	67.0091
	1.6903	69.9565	1.69002	66.911	1.69033	106.259	1.6908	66.993
	1.69197	69.8906	1.69168	67.1816	1.692	106.246	1.69247	67.0811
	1.69363	69.9225	1.69335	66.9618	1.69367	106.245	1.69413	67.2108
	1.6953	69.8689	1.69502	67.0802	1.69533	106.437	1.6958	67.0577
	1.69697	69.6483	1.69668	66.8671	1.697	106.732	1.69747	67.117
	1.69863	69.5851	1.69835	66.9381	1.69867	106.765	1.69913	66.9211
	1.7003	69.3765	1.70002	66.9951	1.70033	106.736	1.7008	67.026
	1.70197	69.5594	1.70168	67.0415	1.702	106.727	1.70247	67.0529
	1.70363	69.4339	1.70335	67.2159	1.70367	106.774	1.70413	66.9521
	1.7053	69.5943	1.70502	66.9089	1.70533	106.75	1.7058	67.0602
	1.70697	69.4363	1.70668	67.4286	1.707	106.777	1.70747	66.9667
	1.70863	69.4207	1.70835	67.6589	1.70867	106.734	1.70913	67.0835
	1.7103	69.5035	1.71002	67.5009	1.71033	106.725	1.7108	67.3489
	1.71197	69.4458	1.71168	67.6157	1.712	106.598	1.71247	67.0497
	1.71363	69.4941	1.71335	67.6712	1.71367	106.235	1.71413	66.8978
	1.7153	69.6037	1.71502	67.7239	1.71533	106.27	1.7158	66.5465
	1.71697	69.4354	1.71668	67.7228	1.717	106.275	1.71747	66.7011
	1.71863	69.4292	1.71835	67.5376	1.71867	106.241	1.71913	66.8304
	1.7203	69.3917	1.72002	67.6429	1.72033	106.321	1.7208	66.6887
	1.72197	69.4492	1.72168	67.8498	1.722	106.228	1.72247	66.7549
	1.72363	69.4719	1.72335	67.8805	1.72367	106.258	1.72413	66.5037
	1.7253	69.3844	1.72502	68.0587	1.72533	106.25	1.7258	66.8538
	1.72697	69.4399	1.72668	67.563	1.727	106.243	1.72747	67.3684
	1.72863	69.4631	1.72835	67.6553	1.72867	106.307	1.72913	66.462
	1.7303	69.8227	1.73002	67.6122	1.73033	106.243	1.7308	66.681
	1.73197	70.1712	1.73168	67.5787	1.732	106.266	1.73247	67.1126
	1.73363	69.9698	1.73335	67.5809	1.73367	106.296	1.73413	66.9259
	1.7353	70.0407	1.73502	67.4945	1.73533	106.22	1.7358	67.0181
	1.73697	70.1918	1.73668	67.6923	1.737	106.268	1.73747	66.4871
	1.73863	70.0323	1.73835	67.5281	1.73867	106.232	1.73913	66.7283
	1.7403	69.8743	1.74002	67.1459	1.74033	106.251	1.7408	66.7335
	1.74197	70.0241	1.74168	67.1333	1.742	106.239	1.74247	66.61
	1.74363	70.0559	1.74335	67.0318	1.74367	106.261	1.74413	66.5493
	1.7453	69.8854	1.74502	67.0943	1.74533	106.074	1.7458	66.6154
	1.74697	70.5653	1.74668	67.1214	1.747	105.624	1.74747	66.4711
	1.74863	71.0027	1.74835	67.0988	1.74867	105.647	1.74913	66.254
	1.7503	70.8926	1.75002	67.2094	1.75033	105.646	1.7508	66.047
	1.75197	70.9355	1.75168	66.9925	1.752	105.618	1.75247	66.1101
	1.75363	70.8815	1.75335	67.1928	1.75367	105.664	1.75413	66.1536
	1.7553	70.934	1.75502	67.5967	1.75533	105.628	1.7558	66.2275
	1.75697	70.9293	1.75668	66.7639	1.757	105.657	1.75747	66.1617
	1.75863	70.888	1.75835	66.6438	1.75867	105.664	1.75913	66.1275
	1.7603	70.9901	1.76002	66.8572	1.76033	105.696	1.7608	66.1243
	1.76197	71.0431	1.76168	66.8545	1.762	105.723	1.76247	66.0156
	1.76363	71.3504	1.76335	66.5862	1.76367	105.637	1.76413	66.5167
	1.7653	71.5179	1.76502	66.5475	1.76533	105.649	1.7658	67.2378
	1.76697	71.418	1.76668	66.5869	1.767	105.655	1.76747	66.9673
	1.76863	71.5458	1.76835	66.5772	1.76867	105.615	1.76913	67.1443
	1.7703	71.4336	1.77002	66.6968	1.77033	105.656	1.7708	66.6074
	1.77197	71.4654	1.77168	66.602	1.772	105.626	1.77247	66.69
	1.77363	71.4475	1.77335	65.4968	1.77367	105.644	1.77413	66.6764
	1.7753	71.4447	1.77502	65.0961	1.77533	105.661	1.7758	66.5559
	1.77697	71.5387	1.77668	65.0697	1.777	105.622	1.77747	66.5799
	1.77863	71.4738	1.77835	65.2194	1.77867	105.5	1.77913	66.4875
	1.7803	71.6976	1.78002	65.2159	1.78033	105.145	1.7808	67.029
	1.78197	71.8883	1.78168	65.2149	1.782	105.198	1.78247	67.5664
	1.78363	71.8854	1.78335	65.2709	1.78367	105.201	1.78413	67.5499
	1.7853	71.9514	1.78502	65.1418	1.78533	105.142	1.7858	67.5897
	1.78697	71.8202	1.78668	65.2626	1.787	105.18	1.78747	67.6403
	1.78863	71.9025	1.78835	65.295	1.78867	105.145	1.78913	67.7029
	1.7903	71.8839	1.79002	64.9561	1.79033	105.167	1.7908	67.6033
	1.79197	71.8016	1.79168	64.8512	1.792	105.158	1.79247	67.587
	1.79363	71.8698	1.79335	64.6888	1.79367	105.161	1.79413	67.6072
	1.7953	71.7827	1.79502	64.8615	1.79533	104.963	1.7958	67.5014
	1.79697	72.0854	1.79668	64.7053	1.797	104.635	1.79747	67.7487
	1.79863	72.2896	1.79835	64.7352	1.79867	104.649	1.79913	67.9773
	1.8003	72.2407	1.80002	64.8177	1.80033	104.671	1.8008	68.0189
	1.80197	72.3153	1.80168	64.7332	1.802	104.626	1.80247	68.1364
	1.80363	72.352	1.80335	64.7826	1.80367	104.68	1.80413	68.0318
	1.8053	72.3678	1.80502	64.6947	1.80533	104.641	1.8058	68.0314
	1.80697	72.5024	1.80668	63.7876	1.807	104.668	1.80747	67.9709
	1.80863	72.3031	1.80835	63.8715	1.80867	104.645	1.80913	67.9319
	1.8103	72.4334	1.81002	63.6506	1.81033	104.616	1.8108	68.0263
	1.81197	72.3958	1.81168	63.7617	1.812	104.473	1.81247	68.165
	1.81363	72.3807	1.81335	63.6516	1.81367	104.199	1.81413	68.3401
	1.8153	72.4209	1.81502	63.7081	1.81533	104.234	1.8158	68.4885
	1.81697	72.2979	1.81668	63.7447	1.817	104.237	1.81747	68.5627
	1.81863	72.4134	1.81835	63.6436	1.81867	104.257	1.81913	68.7168
	1.8203	72.3573	1.82002	63.6986	1.82033	104.28	1.8208	68.4005
	1.82197	72.3413	1.82168	63.7869	1.822	104.194	1.82247	68.4817
	1.82363	72.3007	1.82335	63.374	1.82367	104.214	1.82413	68.5213
	1.8253	72.2521	1.82502	63.4613	1.82533	104.207	1.8258	68.5714
	1.82697	72.352	1.82668	63.3668	1.827	104.202	1.82747	68.6405
	1.82863	72.5917	1.82835	63.3817	1.82867	103.798	1.82913	68.3402
	1.8303	72.1241	1.83002	63.1024	1.83033	103.205	1.8308	68.7036
	1.83197	71.8783	1.83168	63.1267	1.832	103.211	1.83247	69.0143
	1.83363	71.7747	1.83335	63.251	1.83367	103.227	1.83413	68.9239
	1.8353	71.8459	1.83502	63.6542	1.83533	103.203	1.8358	69.1208
	1.83697	71.774	1.83668	63.5855	1.837	103.277	1.83747	68.8673
	1.83863	71.7943	1.83835	63.1613	1.83867	103.204	1.83913	68.9794
	1.8403	71.855	1.84002	63.1587	1.84033	103.246	1.8408	69.0114
	1.84197	71.7813	1.84168	63.4427	1.842	103.225	1.84247	68.8546
	1.84363	71.8641	1.84335	63.1189	1.84367	103.195	1.84413	68.8596
	1.8453	71.9337	1.84502	63.1234	1.84533	103.029	1.8458	68.8331
	1.84697	71.6242	1.84668	63.0362	1.847	102.718	1.84747	68.9215
	1.84863	71.5653	1.84835	63.1038	1.84867	102.739	1.84913	68.9529
	1.8503	71.3403	1.85002	63.2486	1.85033	102.768	1.8508	68.8889
	1.85197	71.4584	1.85168	63.0709	1.852	102.748	1.85247	68.9639
	1.85363	71.3781	1.85335	63.1718	1.85367	102.805	1.85413	68.8401
	1.8553	71.4798	1.85502	63.1704	1.85533	102.722	1.8558	68.9935
	1.85697	71.5519	1.85668	63.1284	1.857	102.748	1.85747	68.8905
	1.85863	71.5005	1.85835	63.218	1.85867	102.748	1.85913	68.8585
	1.8603	71.7348	1.86002	63.1719	1.86033	102.731	1.8608	68.9001
	1.86197	71.4301	1.86168	63.2819	1.862	102.59	1.86247	69.0316
	1.86363	71.1923	1.86335	63.223	1.86367	102.378	1.86413	68.9979
	1.8653	71.1339	1.86502	63.1121	1.86533	102.362	1.8658	68.8782
	1.86697	70.8261	1.86668	63.2727	1.867	102.374	1.86747	68.8347
	1.86863	70.8768	1.86835	63.2327	1.86867	102.34	1.86913	68.937
	1.8703	70.7806	1.87002	63.4747	1.87033	102.376	1.8708	68.8672
	1.87197	70.8604	1.87168	63.9963	1.872	102.372	1.87247	68.9474
	1.87363	70.9231	1.87335	63.2541	1.87367	102.366	1.87413	68.9311
	1.8753	70.8163	1.87502	63.0713	1.87533	102.398	1.8758	68.8895
	1.87697	70.8687	1.87668	63.4944	1.877	102.343	1.87747	68.9553
	1.87863	70.8836	1.87835	63.4321	1.87867	102.364	1.87913	68.8577
	1.8803	70.9385	1.88002	63.1518	1.88033	102.345	1.8808	69.0058
	1.88197	71.08	1.88168	63.073	1.882	102.352	1.88247	68.9895
	1.88363	70.8691	1.88335	63.1644	1.88367	102.374	1.88413	68.8563
	1.8853	70.9487	1.88502	63.0987	1.88533	102.355	1.8858	68.9093
	1.88697	70.9368	1.88668	63.1802	1.887	102.388	1.88747	68.9574
	1.88863	70.8864	1.88835	63.3902	1.88867	102.35	1.88913	69.1673
	1.8903	70.8698	1.89002	63.369	1.89033	102.353	1.8908	68.9738
	1.89197	70.8525	1.89168	63.4814	1.892	102.38	1.89247	68.8787
	1.89363	70.933	1.89335	63.0713	1.89367	102.334	1.89413	68.9707
	1.8953	70.9484	1.89502	63.28	1.89533	102.765	1.8958	68.9724
	1.89697	70.9288	1.89668	63.314	1.897	103.214	1.89747	68.9336
	1.89863	70.9452	1.89835	63.1334	1.89867	103.222	1.89913	68.8374
	1.9003	70.8168	1.90002	63.237	1.90033	103.261	1.9008	68.8655
	1.90197	70.9858	1.90168	63.0875	1.902	103.191	1.90247	69.0387
	1.90363	70.8643	1.90335	63.1676	1.90367	103.23	1.90413	68.8079
	1.9053	70.8638	1.90502	63.0888	1.90533	103.206	1.9058	69.0127
	1.90697	70.8798	1.90668	63.5851	1.907	103.219	1.90747	68.8982
	1.90863	71.1052	1.90835	63.7484	1.90867	103.265	1.90913	68.9011
	1.9103	71.1881	1.91002	63.861	1.91033	103.2	1.9108	69.0113
	1.91197	71.0096	1.91168	63.8855	1.912	103.724	1.91247	68.9394
	1.91363	71.7054	1.91335	63.7742	1.91367	104.203	1.91413	68.7165
	1.9153	71.9885	1.91502	63.7194	1.91533	104.224	1.9158	68.7322
	1.91697	71.7293	1.91668	63.7203	1.917	104.261	1.91747	68.3941
	1.91863	71.8287	1.91835	63.7147	1.91867	104.204	1.91913	68.5037
	1.9203	71.8082	1.92002	64.1167	1.92033	104.238	1.9208	68.9183
	1.92197	71.9524	1.92168	63.8668	1.922	104.21	1.92247	68.8936
	1.92363	72.0779	1.92335	64.0493	1.92367	104.214	1.92413	68.9082
	1.9253	71.7647	1.92502	64.1549	1.92533	104.247	1.9258	68.5277
	1.92697	71.834	1.92668	64.1136	1.927	104.212	1.92747	68.5605
	1.92863	71.8028	1.92835	64.2142	1.92867	104.708	1.92913	68.3932
	1.9303	72.5903	1.93002	64.3306	1.93033	105.151	1.9308	68.1842
	1.93197	72.7516	1.93168	64.0922	1.932	105.14	1.93247	68.0195
	1.93363	72.7377	1.93335	64.09	1.93367	105.176	1.93413	67.9778
	1.9353	72.7923	1.93502	64.2355	1.93533	105.134	1.9358	68.1282
	1.93697	73.0172	1.93668	64.315	1.937	105.197	1.93747	67.9325
	1.93863	72.8609	1.93835	64.4184	1.93867	105.161	1.93913	68.0471
	1.9403	72.8064	1.94002	64.5156	1.94033	105.163	1.9408	68.0495
	1.94197	72.668	1.94168	64.6016	1.942	105.179	1.94247	68.0365
	1.94363	72.8522	1.94335	64.6955	1.94367	105.19	1.94413	68.2517
	1.9453	73.1517	1.94502	64.77	1.94533	105.462	1.9458	67.9621
	1.94697	73.5844	1.94668	64.9278	1.947	105.695	1.94747	67.7643
	1.94863	73.8417	1.94835	64.8387	1.94867	105.668	1.94913	67.6338
	1.9503	73.7178	1.95002	65.0122	1.95033	105.68	1.9508	67.5604
	1.95197	73.7985	1.95168	64.6321	1.952	105.627	1.95247	67.818
	1.95363	73.9902	1.95335	64.7418	1.95367	105.682	1.95413	67.5704
	1.9553	73.9364	1.95502	64.8664	1.95533	105.645	1.9558	67.8237
	1.95697	73.8591	1.95668	64.681	1.957	105.66	1.95747	68.3072
	1.95863	73.715	1.95835	64.8017	1.95867	105.671	1.95913	68.0398
	1.9603	73.7711	1.96002	64.6929	1.96033	105.634	1.9608	68.1639
	1.96197	73.773	1.96168	64.7255	1.962	105.951	1.96247	67.842
	1.96363	73.6963	1.96335	64.7219	1.96367	106.252	1.96413	67.6888
	1.9653	73.6517	1.96502	64.7679	1.96533	106.252	1.9658	67.3818
	1.96697	73.6498	1.96668	64.7539	1.967	106.278	1.96747	67.1003
	1.96863	73.7872	1.96835	64.6825	1.96867	106.231	1.96913	67.1822
	1.9703	73.8007	1.97002	64.8122	1.97033	106.272	1.9708	67.356
	1.97197	73.7747	1.97168	64.7511	1.972	106.25	1.97247	67.1825
	1.97363	73.8121	1.97335	64.3324	1.97367	106.267	1.97413	66.95
	1.9753	73.7164	1.97502	64.4746	1.97533	106.284	1.9758	66.9837
	1.97697	73.8963	1.97668	63.9823	1.977	106.236	1.97747	67.1023
	1.97863	74.1287	1.97835	64.2558	1.97867	106.273	1.97913	67.0452
	1.9803	73.4633	1.98002	64.6511	1.98033	106.26	1.9808	66.7469
	1.98197	73.3233	1.98168	64.4426	1.982	106.233	1.98247	66.6817
	1.98363	73.3294	1.98335	64.5752	1.98367	106.262	1.98413	66.5075
	1.9853	73.4297	1.98502	64.1113	1.98533	106.236	1.9858	66.5687
	1.98697	73.6415	1.98668	64.2002	1.987	106.287	1.98747	66.4852
	1.98863	73.3995	1.98835	64.1126	1.98867	106.235	1.98913	66.7047
	1.9903	73.3692	1.99002	63.7158	1.99033	106.245	1.9908	66.7587
	1.99197	73.3416	1.99168	63.8679	1.992	106.261	1.99247	66.5286
	1.99363	73.4047	1.99335	63.6845	1.99367	106.231	1.99413	66.579
	1.9953	73.2393	1.99502	63.898	1.99533	105.973	1.9958	66.5471
	1.99697	72.5163	1.99668	64.0483	1.997	105.63	1.99747	66.2814
	1.99863	72.4756	1.99835	63.717	1.99867	105.633	1.99913	66.1419
	2.0003	72.2902	2.00002	63.6123	2.00033	105.655	2.0008	66.0426
	2.00197	72.4022	2.00168	63.6685	2.002	105.618	2.00247	66.206
	2.00363	72.4507	2.00335	63.8835	2.00367	105.669	2.00413	66.0326
	2.0053	72.367	2.00502	63.7956	2.00533	105.626	2.0058	66.1146
	2.00697	72.4217	2.00668	63.2164	2.007	105.644	2.00747	66.0513
	2.00863	72.3732	2.00835	63.2371	2.00867	105.661	2.00913	66.017
	2.0103	72.4844	2.01002	63.1552	2.01033	105.632	2.0108	66.1323
	2.01197	72.6134	2.01168	63.4153	2.012	105.143	2.01247	66.62
	2.01363	71.6689	2.01335	63.2386	2.01367	104.659	2.01413	66.0555
	2.0153	71.4863	2.01502	63.1656	2.01533	104.635	2.0158	66.0544
	2.01697	71.458	2.01668	63.379	2.017	104.675	2.01747	65.62
	2.01863	71.5191	2.01835	63.1542	2.01867	104.621	2.01913	65.8629
	2.0203	71.4615	2.02002	63.2573	2.02033	104.663	2.0208	65.7346
	2.02197	71.4443	2.02168	63.2138	2.022	104.652	2.02247	65.7158
	2.02363	71.4871	2.02335	63.0034	2.02367	104.649	2.02413	65.665
	2.0253	71.7783	2.02502	63.0957	2.02533	104.664	2.0258	65.6007
	2.02697	71.7503	2.02668	63.0997	2.027	104.626	2.02747	65.7671
	2.02863	71.4536	2.02835	63.4161	2.02867	104.415	2.02913	65.7
	2.0303	71.0169	2.03002	63.7411	2.03033	104.229	2.0308	65.6685
	2.03197	70.9198	2.03168	63.0992	2.032	104.207	2.03247	65.8103
	2.03363	70.8861	2.03335	63.1254	2.03367	104.241	2.03413	65.666
	2.0353	70.968	2.03502	63.1418	2.03533	104.241	2.0358	65.8557
	2.03697	70.8514	2.03668	63.1746	2.037	104.254	2.03747	65.6268
	2.03863	70.8762	2.03835	63.2217	2.03867	104.229	2.03913	65.7174
	2.0403	70.9404	2.04002	63.0969	2.04033	104.214	2.0408	65.925
	2.04197	70.9195	2.04168	63.2414	2.042	104.237	2.04247	65.9282
	2.04363	70.9752	2.04335	63.0853	2.04367	104.201	2.04413	65.955
	2.0453	70.904	2.04502	63.2126	2.04533	103.932	2.0458	65.7257
	2.04697	70.4676	2.04668	63.2149	2.047	103.674	2.04747	65.7429
	2.04863	70.3864	2.04835	63.1601	2.04867	103.672	2.04913	65.7534
	2.0503	70.3491	2.05002	63.3061	2.05033	103.72	2.0508	65.7662
	2.05197	70.4506	2.05168	63.0812	2.052	103.655	2.05247	65.9123
	2.05363	70.4077	2.05335	63.2089	2.05367	103.689	2.05413	65.6048
	2.0553	70.4055	2.05502	63.2466	2.05533	103.661	2.0558	65.752
	2.05697	70.426	2.05668	63.6883	2.057	103.663	2.05747	65.7964
	2.05863	70.3727	2.05835	63.9384	2.05867	103.69	2.05913	65.5943
	2.0603	70.4206	2.06002	63.8131	2.06033	103.654	2.0608	65.8279
	2.06197	70.4364	2.06168	63.7888	2.062	103.419	2.06247	65.8499
	2.06363	70.4167	2.06335	63.8347	2.06367	103.234	2.06413	66.3395
	2.0653	70.4349	2.06502	63.7822	2.06533	103.218	2.0658	66.5617
	2.06697	70.4056	2.06668	63.9426	2.067	103.235	2.06747	66.6225
	2.06863	70.4518	2.06835	63.8218	2.06867	103.201	2.06913	66.8114
	2.0703	70.6095	2.07002	63.7757	2.07033	103.25	2.0708	66.5293
	2.07197	70.4655	2.07168	63.7039	2.072	103.26	2.07247	66.559
	2.07363	70.4189	2.07335	64.4405	2.07367	103.232	2.07413	66.7192
	2.0753	70.622	2.07502	64.6066	2.07533	103.244	2.0758	66.6097
	2.07697	70.6817	2.07668	64.2388	2.077	103.211	2.07747	66.686
	2.07863	70.3585	2.07835	64.288	2.07867	103.48	2.07913	66.6484
	2.0803	70.7424	2.08002	64.0883	2.08033	103.668	2.0808	66.8738
	2.08197	70.9344	2.08168	64.1402	2.082	103.653	2.08247	66.9856
	2.08363	70.8576	2.08335	64.2342	2.08367	103.685	2.08413	66.9744
	2.0853	70.9416	2.08502	64.2947	2.08533	103.65	2.0858	67.0838
	2.08697	70.934	2.08668	64.3347	2.087	103.689	2.08747	66.9864
	2.08863	70.8907	2.08835	64.315	2.08867	103.663	2.08913	67.0933
	2.0903	70.9636	2.09002	64.6191	2.09033	103.664	2.0908	67.177
	2.09197	70.8907	2.09168	64.8474	2.092	103.685	2.09247	66.9863
	2.09363	70.9267	2.09335	64.8514	2.09367	103.663	2.09413	67.0484
	2.0953	70.8699	2.09502	64.8496	2.09533	104.037	2.0958	67.0402
	2.09697	70.8619	2.09668	64.963	2.097	104.234	2.09747	67.4598
	2.09863	70.9499	2.09835	64.6999	2.09867	104.24	2.09913	67.6577
	2.1003	70.9339	2.10002	64.7466	2.10033	104.289	2.1008	67.4987
	2.10197	71.0133	2.10168	64.7227	2.102	104.202	2.10247	67.5632
	2.10363	70.9301	2.10335	64.9498	2.10367	104.254	2.10413	67.5697
	2.1053	70.913	2.10502	65.4851	2.10533	104.217	2.1058	67.7177
	2.10697	71.0101	2.10668	65.1069	2.107	104.208	2.10747	67.6171
	2.10863	70.8364	2.10835	65.1808	2.10867	104.241	2.10913	67.607
	2.1103	70.9323	2.11002	65.1531	2.11033	104.202	2.1108	67.6504
	2.11197	71.1568	2.11168	65.2368	2.112	104.487	2.11247	67.6373
	2.11363	71.3674	2.11335	65.4114	2.11367	104.654	2.11413	67.6183
	2.1153	71.452	2.11502	65.239	2.11533	104.643	2.1158	67.5772
	2.11697	71.4283	2.11668	65.3639	2.117	104.68	2.11747	67.5406
	2.11863	71.4709	2.11835	65.088	2.11867	104.636	2.11913	67.736
	2.1203	71.4847	2.12002	65.1534	2.12033	104.667	2.1208	67.7099
	2.12197	71.4775	2.12168	65.1232	2.122	104.646	2.12247	67.6869
	2.12363	71.5615	2.12335	65.8529	2.12367	104.638	2.12413	67.6181
	2.1253	71.3797	2.12502	65.9921	2.12533	104.683	2.1258	67.5302
	2.12697	71.4057	2.12668	66.1111	2.127	104.644	2.12747	67.6459
	2.12863	71.3356	2.12835	66.1377	2.12867	104.971	2.12913	67.6947
	2.1303	71.6729	2.13002	66.1501	2.13033	105.168	2.1308	67.2656
	2.13197	71.9839	2.13168	66.0191	2.132	105.148	2.13247	67.1012
	2.13363	71.8108	2.13335	66.1367	2.13367	105.185	2.13413	66.917
	2.1353	71.7044	2.13502	66.0184	2.13533	105.151	2.1358	66.9879
	2.13697	71.5011	2.13668	66.1018	2.137	105.184	2.13747	66.9608
	2.13863	71.434	2.13835	66.2117	2.13867	105.166	2.13913	67.3001
	2.1403	71.4789	2.14002	66.5608	2.14033	105.155	2.1408	67.6633
	2.14197	71.4669	2.14168	66.8777	2.142	105.189	2.14247	67.2932
	2.14363	71.6992	2.14335	66.7782	2.14367	105.148	2.14413	67.4731
	2.1453	71.696	2.14502	66.7287	2.14533	105.459	2.1458	66.9698
	2.14697	71.8969	2.14668	66.713	2.147	105.66	2.14747	66.6678
	2.14863	72.0254	2.14835	66.6098	2.14867	105.636	2.14913	66.6515
	2.1503	71.8566	2.15002	66.7578	2.15033	105.667	2.1508	66.5951
	2.15197	71.8807	2.15168	66.4896	2.152	105.617	2.15247	66.6949
	2.15363	71.8226	2.15335	66.6926	2.15367	105.659	2.15413	66.5489
	2.1553	71.8123	2.15502	66.6711	2.15533	105.643	2.1558	66.5699
	2.15697	71.927	2.15668	68.0934	2.157	105.645	2.15747	66.6345
	2.15863	72.1808	2.15835	68.1883	2.15867	105.679	2.15913	66.4994
	2.1603	72.1037	2.16002	67.9924	2.16033	105.702	2.1608	66.5967
	2.16197	71.7987	2.16168	68.0113	2.162	106.036	2.16247	66.471
	2.16363	71.8854	2.16335	68.0248	2.16367	106.276	2.16413	65.8743
	2.1653	72.0101	2.16502	67.9079	2.16533	106.263	2.1658	65.7099
	2.16697	71.8414	2.16668	68.0506	2.167	106.295	2.16747	65.6344
	2.16863	71.8882	2.16835	68.0719	2.16867	106.238	2.16913	65.7565
	2.1703	71.9174	2.17002	68.0561	2.17033	106.27	2.1708	65.6162
	2.17197	71.9117	2.17168	68.2504	2.172	106.256	2.17247	65.6727
	2.17363	72.0161	2.17335	69.7901	2.17367	106.241	2.17413	65.7792
	2.1753	71.7995	2.17502	69.963	2.17533	106.275	2.1758	65.5836
	2.17697	71.9737	2.17668	69.9053	2.177	106.243	2.17747	65.6382
	2.17863	72.3586	2.17835	69.8752	2.17867	106.882	2.17913	65.7051
	2.1803	71.6866	2.18002	69.9215	2.18033	107.277	2.1808	65.7129
	2.18197	71.7214	2.18168	69.8898	2.182	107.296	2.18247	65.8215
	2.18363	71.4222	2.18335	69.9777	2.18367	107.334	2.18413	65.6068
	2.1853	71.5519	2.18502	69.9254	2.18533	107.278	2.1858	65.7119
	2.18697	71.4815	2.18668	69.919	2.187	107.31	2.18747	65.8916
	2.18863	71.4664	2.18835	69.9521	2.18867	107.293	2.18913	65.8028
	2.1903	71.5496	2.19002	72.2099	2.19033	107.282	2.1908	65.8404
	2.19197	71.4922	2.19168	72.4091	2.192	107.316	2.19247	65.5913
	2.19363	71.5317	2.19335	72.2408	2.19367	107.294	2.19413	65.6644
	2.1953	71.545	2.19502	72.3556	2.19533	109.419	2.1958	65.8995
	2.19697	71.4429	2.19668	72.3691	2.197	110.778	2.19747	65.7203
	2.19863	71.484	2.19835	72.3029	2.19867	110.76	2.19913	65.6588
	2.2003	71.4275	2.20002	72.4326	2.20033	110.789	2.2008	65.659
	2.20197	71.4925	2.20168	72.2812	2.202	110.766	2.20247	65.9096
	2.20363	71.4954	2.20335	72.3413	2.20367	110.794	2.20413	65.7623
	2.2053	71.4003	2.20502	72.61	2.20533	110.792	2.2058	65.7124
	2.20697	71.521	2.20668	75.5758	2.207	110.776	2.20747	65.6947
	2.20863	71.4199	2.20835	75.6986	2.20867	110.812	2.20913	65.6926
	2.2103	71.4837	2.21002	75.6515	2.21033	110.779	2.2108	65.7953
	2.21197	71.6021	2.21168	75.6984	2.212	115.995	2.21247	65.7024
	2.21363	71.7292	2.21335	75.7196	2.21367	118.372	2.21413	65.9508
	2.2153	71.9333	2.21502	75.6168	2.21533	118.369	2.2158	66.1591
	2.21697	71.7271	2.21668	75.7294	2.217	118.402	2.21747	66.0194
	2.21863	71.8708	2.21835	75.6734	2.21867	118.363	2.21913	66.1356
	2.2203	71.8328	2.22002	75.7017	2.22033	118.396	2.2208	66.213
	2.22197	71.7939	2.22168	75.9717	2.222	118.397	2.22247	66.1635
	2.22363	71.9273	2.22335	79.5208	2.22367	118.379	2.22413	66.1014
	2.2253	71.7474	2.22502	79.7273	2.22533	118.409	2.2258	66.0707
	2.22697	71.8249	2.22668	79.6169	2.227	118.376	2.22747	66.2748
	2.22863	71.8486	2.22835	79.6727	2.22867	130.532	2.22913	66.1
	2.2303	72.1546	2.23002	79.7852	2.23033	136.236	2.2308	66.4313
	2.23197	72.2361	2.23168	79.6638	2.232	136.264	2.23247	66.6424
	2.23363	72.2923	2.23335	79.7392	2.23367	136.299	2.23413	66.5282
	2.2353	72.339	2.23502	79.7777	2.23533	136.268	2.2358	66.5846
	2.23697	72.3903	2.23668	79.7194	2.237	136.294	2.23747	66.4088
	2.23863	72.2473	2.23835	79.9125	2.23867	136.291	2.23913	66.5429
	2.2403	72.2758	2.24002	83.714	2.24033	136.276	2.2408	66.8221
	2.24197	72.2394	2.24168	83.8913	2.242	136.306	2.24247	66.6108
	2.24363	72.3617	2.24335	83.8463	2.24367	136.272	2.24413	66.6821
	2.2453	72.4236	2.24502	83.9083	2.24533	160.86	2.2458	66.6009
	2.24697	73.6193	2.24668	83.9964	2.247	172.593	2.24747	66.5059
	2.24863	73.8485	2.24835	83.824	2.24867	172.659	2.24913	66.549
	2.2503	73.7143	2.25002	83.9433	2.25033	172.686	2.2508	66.6598
	2.25197	73.7851	2.25168	83.884	2.252	172.659	2.25247	66.6518
	2.25363	73.8064	2.25335	83.8912	2.25367	172.669	2.25413	66.4921
	2.2553	73.6855	2.25502	84.2051	2.25533	172.663	2.2558	66.5544
	2.25697	73.7575	2.25668	87.2084	2.257	172.657	2.25747	66.6752
	2.25863	73.7256	2.25835	87.2624	2.25867	172.686	2.25913	66.5779
	2.2603	73.7879	2.26002	87.2289	2.26033	172.667	2.2608	66.7077
	2.26197	73.8268	2.26168	87.2403	2.262	212.576	2.26247	66.7753
	2.26363	74.6067	2.26335	87.2645	2.26367	232.053	2.26413	67.0574
	2.2653	74.835	2.26502	87.1992	2.26533	232.16	2.2658	67.1661
	2.26697	74.7145	2.26668	87.2507	2.267	232.199	2.26747	67.4166
	2.26863	74.7294	2.26835	87.2165	2.26867	232.163	2.26913	67.4175
	2.2703	74.6803	2.27002	87.2701	2.27033	232.19	2.2708	67.1527
	2.27197	74.6472	2.27168	87.5709	2.272	232.177	2.27247	67.0379
	2.27363	74.6786	2.27335	90.6047	2.27367	232.179	2.27413	67.0796
	2.2753	74.5993	2.27502	90.6978	2.27533	232.213	2.2758	67.1661
	2.27697	74.6814	2.27668	90.6288	2.277	232.185	2.27747	67.2565
	2.27863	74.6384	2.27835	90.651	2.27867	294.957	2.27913	66.9669
	2.2803	75.5184	2.28002	90.7068	2.28033	318.568	2.2808	67.4386
	2.28197	75.6588	2.28168	90.6484	2.282	318.746	2.28247	67.6774
	2.28363	75.7039	2.28335	90.6991	2.28367	318.777	2.28413	67.6411
	2.2853	75.7031	2.28502	90.6315	2.28533	318.743	2.2858	67.7864
	2.28697	75.6166	2.28668	90.673	2.287	318.773	2.28747	67.9598
	2.28863	75.6332	2.28835	90.9284	2.28867	318.766	2.28913	67.6336
	2.2903	75.7763	2.29002	93.4865	2.29033	318.757	2.2908	67.5552
	2.29197	75.6039	2.29168	93.5682	2.292	318.781	2.29247	67.5518
	2.29363	75.7744	2.29335	93.5387	2.29367	318.749	2.29413	67.6148
	2.2953	75.8097	2.29502	93.5648	2.29533	395.558	2.2958	67.61
	2.29697	76.5757	2.29668	93.5936	2.297	423.881	2.29747	67.9157
	2.29863	76.7463	2.29835	93.5227	2.29867	424.094	2.29913	68.1683
	2.3003	76.6658	2.30002	93.5716	2.30033	424.124	2.3008	68.0852
	2.30197	76.68	2.30168	93.5137	2.302	424.097	2.30247	68.1341
	2.30363	76.6751	2.30335	93.5413	2.30367	424.126	2.30413	68.1111
	2.3053	76.674	2.30502	93.7672	2.30533	424.118	2.3058	68.1191
	2.30697	76.7103	2.30668	95.4663	2.307	424.113	2.30747	68.1348
	2.30863	76.5685	2.30835	95.5134	2.30867	424.143	2.30913	67.9211
	2.3103	76.6727	2.31002	95.4679	2.31033	424.116	2.3108	68.0241
	2.31197	76.7249	2.31168	95.5131	2.312	500.341	2.31247	67.8979
	2.31363	77.1204	2.31335	95.5548	2.31367	529.505	2.31413	68.88
	2.3153	77.2247	2.31502	95.478	2.31533	529.727	2.3158	69.1444
	2.31697	77.1853	2.31668	95.5172	2.317	529.764	2.31747	68.8438
	2.31863	77.2	2.31835	95.4642	2.31867	529.732	2.31913	68.9346
	2.3203	77.1656	2.32002	95.4835	2.32033	529.775	2.3208	68.9035
	2.32197	77.1878	2.32168	95.787	2.322	529.768	2.32247	68.8831
	2.32363	77.2774	2.32335	97.8081	2.32367	529.757	2.32413	68.8289
	2.3253	77.1532	2.32502	97.8717	2.32533	529.79	2.3258	68.9789
	2.32697	77.2204	2.32668	97.816	2.327	529.758	2.32747	68.984
	2.32863	77.2164	2.32835	97.8437	2.32867	590.189	2.32913	68.8386
	2.3303	77.1967	2.33002	97.8658	2.33033	615.092	2.3308	69.3423
	2.33197	79.2405	2.33168	97.8216	2.332	615.271	2.33247	69.5372
	2.33363	79.2464	2.33335	97.8723	2.33367	615.296	2.33413	69.4048
	2.3353	79.224	2.33502	97.829	2.33533	615.262	2.3358	69.4607
	2.33697	79.2718	2.33668	97.862	2.337	615.306	2.33747	69.4246
	2.33863	79.2104	2.33835	98.104	2.33867	615.296	2.33913	69.4523
	2.3403	79.2796	2.34002	100.27	2.34033	615.309	2.3408	69.5872
	2.34197	79.4442	2.34168	100.331	2.342	615.327	2.34247	69.8172
	2.34363	80.4111	2.34335	100.305	2.34367	615.288	2.34413	69.8521
	2.3453	80.5393	2.34502	100.311	2.34533	653.212	2.3458	69.5406
	2.34697	80.7652	2.34668	100.323	2.347	667.471	2.34747	69.782
	2.34863	80.6756	2.34835	100.288	2.34867	667.627	2.34913	69.9839
	2.3503	80.7081	2.35002	100.341	2.35033	667.66	2.3508	69.9376
	2.35197	80.4489	2.35168	100.319	2.352	667.603	2.35247	70.199
	2.35363	80.5215	2.35335	100.326	2.35367	667.627	2.35413	70.3788
	2.3553	80.5358	2.35502	100.751	2.35533	667.614	2.3558	70.0084
	2.35697	80.5997	2.35668	103.186	2.357	667.608	2.35747	70.0895
	2.35863	80.648	2.35835	103.232	2.35867	667.637	2.35913	69.849
	2.3603	80.99	2.36002	103.244	2.36033	667.613	2.3608	69.9934
	2.36197	81.0617	2.36168	103.238	2.362	680.181	2.36247	70.3072
	2.36363	81.0019	2.36335	103.259	2.36367	683.913	2.36413	69.5228
	2.3653	81.0519	2.36502	103.21	2.36533	683.94	2.3658	69.5286
	2.36697	81.0987	2.36668	103.248	2.367	683.976	2.36747	69.9854
	2.36863	80.9925	2.36835	103.208	2.36867	683.941	2.36913	69.8186
	2.3703	81.0416	2.37002	103.235	2.37033	683.962	2.3708	69.4685
	2.37197	80.9897	2.37168	103.797	2.372	683.962	2.37247	69.4606
	2.37363	81.0336	2.37335	107.695	2.37367	683.946	2.37413	69.5981
	2.3753	81.0606	2.37502	107.755	2.37533	683.973	2.3758	69.4611
	2.37697	81.4517	2.37668	107.727	2.377	683.944	2.37747	69.5884
	2.37863	81.5291	2.37835	107.743	2.37867	674.629	2.37913	69.5485
	2.3803	81.3852	2.38002	107.761	2.38033	672.076	2.3808	69.4841
	2.38197	81.5214	2.38168	107.717	2.382	672.061	2.38247	69.5119
	2.38363	81.6615	2.38335	107.764	2.38367	672.066	2.38413	69.4226
	2.3853	81.5774	2.38502	107.725	2.38533	672.036	2.3858	69.5312
	2.38697	81.6104	2.38668	107.733	2.387	672.047	2.38747	69.4142
	2.38863	81.4508	2.38835	108.549	2.38867	672.049	2.38913	69.4006
	2.3903	81.4871	2.39002	113.043	2.39033	672.036	2.3908	69.5254
	2.39197	81.4775	2.39168	113.089	2.392	672.06	2.39247	69.4313
	2.39363	80.9963	2.39335	113.076	2.39367	672.036	2.39413	69.4666
	2.3953	81.0636	2.39502	113.081	2.39533	649.219	2.3958	69.4859
	2.39697	81.0623	2.39668	113.097	2.397	643.172	2.39747	69.023
	2.39863	81.0356	2.39835	113.062	2.39867	643.084	2.39913	69.0578
	2.4003	81.046	2.40002	113.099	2.40033	643.125	2.4008	68.8486
	2.40197	81.0102	2.40168	113.081	2.402	643.084	2.40247	69.017
	2.40363	81.0751	2.40335	113.09	2.40367	643.101	2.40413	68.9264
	2.4053	81.0305	2.40502	113.889	2.40533	643.109	2.4058	68.916
	2.40697	81.032	2.40668	118.335	2.407	643.087	2.40747	68.9973
	2.40863	81.0684	2.40835	118.381	2.40867	643.122	2.40913	68.8613
	2.4103	80.5113	2.41002	118.365	2.41033	643.088	2.4108	68.9023
	2.41197	80.6487	2.41168	118.365	2.412	615.804	2.41247	68.8741
	2.41363	80.5009	2.41335	118.381	2.41367	607.787	2.41413	68.848
	2.4153	80.4803	2.41502	118.355	2.41533	607.692	2.4158	68.9038
	2.41697	80.519	2.41668	118.389	2.417	607.723	2.41747	68.8285
	2.41863	80.5182	2.41835	118.364	2.41867	607.68	2.41913	69.036
	2.4203	80.5608	2.42002	118.374	2.42033	607.699	2.4208	69.2137
	2.42197	80.4925	2.42168	119.072	2.422	607.705	2.42247	68.9411
	2.42363	80.5506	2.42335	123.117	2.42367	607.681	2.42413	68.9541
	2.4253	80.551	2.42502	123.165	2.42533	607.721	2.4258	68.8249
	2.42697	80.0372	2.42668	123.141	2.427	607.685	2.42747	68.994
	2.42863	80.1208	2.42835	123.148	2.42867	578.353	2.42913	68.9109
	2.4303	80.0684	2.43002	123.159	2.43033	570.183	2.4308	68.8128
	2.43197	80.0625	2.43168	123.127	2.432	570.077	2.43247	68.9935
	2.43363	80.101	2.43335	123.168	2.43367	570.108	2.43413	69.0131
	2.4353	80.0421	2.43502	123.138	2.43533	570.073	2.4358	69.0027
	2.43697	80.1108	2.43668	123.152	2.437	570.095	2.43747	68.9545
	2.43863	80.0622	2.43835	123.69	2.43867	570.107	2.43913	68.8321
	2.4403	80.0998	2.44002	126.594	2.44033	570.075	2.4408	68.9817
	2.44197	80.1466	2.44168	126.65	2.442	570.111	2.44247	68.9614
	2.44363	80.0555	2.44335	126.618	2.44367	570.088	2.44413	69.0991
	2.4453	80.1331	2.44502	126.623	2.44533	540.691	2.4458	69.0341
	2.44697	80.1068	2.44668	126.641	2.447	532.868	2.44747	68.9416
	2.44863	80.1552	2.44835	126.606	2.44867	532.747	2.44913	69.0415
	2.4503	80.108	2.45002	126.634	2.45033	532.782	2.4508	69.314
	2.45197	80.1571	2.45168	126.61	2.452	532.735	2.45247	69.1721
	2.45363	80.1934	2.45335	126.621	2.45367	532.754	2.45413	68.9654
	2.4553	80.1668	2.45502	127.155	2.45533	532.764	2.4558	68.8177
	2.45697	80.2624	2.45668	129.517	2.457	532.738	2.45747	68.8466
	2.45863	80.3168	2.45835	129.548	2.45867	532.776	2.45913	68.8693
	2.4603	79.5942	2.46002	129.533	2.46033	532.747	2.4608	68.9786
	2.46197	79.6351	2.46168	129.54	2.462	503.283	2.46247	68.9041
	2.46363	79.605	2.46335	129.557	2.46367	495.851	2.46413	68.4866
	2.4653	79.6321	2.46502	129.532	2.46533	495.765	2.4658	68.496
	2.46697	79.6455	2.46668	129.56	2.467	495.801	2.46747	68.3983
	2.46863	79.5853	2.46835	129.534	2.46867	495.761	2.46913	68.419
	2.4703	79.6374	2.47002	129.534	2.47033	495.769	2.4708	68.4259
	2.47197	79.6122	2.47168	129.873	2.472	495.78	2.47247	68.3909
	2.47363	79.647	2.47335	131.403	2.47367	495.748	2.47413	68.4648
	2.4753	79.6764	2.47502	131.438	2.47533	495.79	2.4758	68.6453
	2.47697	79.6073	2.47668	131.419	2.477	495.763	2.47747	68.6259
	2.47863	79.6651	2.47835	131.437	2.47867	466.304	2.47913	68.5645
	2.4803	79.6108	2.48002	131.458	2.48033	458.22	2.4808	68.4035
	2.48197	79.632	2.48168	131.42	2.482	458.11	2.48247	68.4774
	2.48363	79.6486	2.48335	131.452	2.48367	458.152	2.48413	68.4866
	2.4853	79.5866	2.48502	131.424	2.48533	458.116	2.4858	68.5158
	2.48697	79.6381	2.48668	131.439	2.487	458.128	2.48747	68.6182
	2.48863	79.6637	2.48835	131.962	2.48867	458.133	2.48913	68.4287
	2.4903	79.632	2.49002	133.859	2.49033	458.109	2.4908	68.4546
	2.49197	79.5884	2.49168	133.872	2.492	458.146	2.49247	68.4318
	2.49363	79.2183	2.49335	133.86	2.49367	458.104	2.49413	68.4622
	2.4953	79.2504	2.49502	133.85	2.49533	429.443	2.4958	68.4688
	2.49697	79.2812	2.49668	133.874	2.497	422.423	2.49747	68.7953
	2.49863	79.286	2.49835	133.833	2.49867	422.317	2.49913	68.9816
	2.5003	79.318	2.50002	133.868	2.50033	422.354	2.5008	68.878
	2.50197	79.2482	2.50168	133.85	2.502	422.327	2.50247	68.951
	2.50363	79.3489	2.50335	133.864	2.50367	422.33	2.50413	68.9192
	2.5053	79.3084	2.50502	134.255	2.50533	422.344	2.5058	68.8638
	2.50697	79.3446	2.50668	135.729	2.507	422.315	2.50747	68.9129
	2.50863	79.1532	2.50835	135.763	2.50867	422.352	2.50913	68.8206
	2.5103	78.143	2.51002	135.74	2.51033	422.308	2.5108	68.9124
	2.51197	78.1916	2.51168	135.735	2.512	393.991	2.51247	69.0754
	2.51363	78.2531	2.51335	135.756	2.51367	388.078	2.51413	69.4741
	2.5153	78.2191	2.51502	135.729	2.51533	387.962	2.5158	69.5301
	2.51697	78.2433	2.51668	135.762	2.517	387.997	2.51747	69.3715
	2.51863	78.1526	2.51835	135.737	2.51867	387.955	2.51913	69.5541
	2.5203	78.2515	2.52002	135.742	2.52033	387.976	2.5208	69.4216
	2.52197	78.3203	2.52168	136.126	2.522	387.998	2.52247	69.3886
	2.52363	78.2137	2.52335	137.304	2.52367	387.969	2.52413	69.4869
	2.5253	78.0625	2.52502	137.328	2.52533	388.003	2.5258	69.3905
	2.52697	77.1487	2.52668	137.309	2.527	387.925	2.52747	69.4788
	2.52863	77.202	2.52835	137.309	2.52867	362.106	2.52913	69.498
	2.5303	77.198	2.53002	137.335	2.53033	357.512	2.5308	70.2842
	2.53197	77.2203	2.53168	137.29	2.532	357.401	2.53247	70.4059
	2.53363	77.2958	2.53335	137.326	2.53367	357.422	2.53413	70.3726
	2.5353	77.2887	2.53502	137.314	2.53533	357.379	2.5358	70.5493
	2.53697	77.3277	2.53668	137.317	2.537	357.399	2.53747	70.4604
	2.53863	77.1258	2.53835	137.427	2.53867	357.424	2.53913	70.5118
	2.5403	77.1606	2.54002	137.71	2.54033	357.391	2.5408	70.7602
	2.54197	77.1007	2.54168	137.741	2.542	357.436	2.54247	70.5198
	2.54363	76.6368	2.54335	137.721	2.54367	357.386	2.54413	70.4779
	2.5453	76.6843	2.54502	137.718	2.54533	334.992	2.5458	70.6116
	2.54697	76.7535	2.54668	137.744	2.547	330.29	2.54747	71.7191
	2.54863	76.61	2.54835	137.722	2.54867	330.203	2.54913	71.838
	2.5503	76.6082	2.55002	137.753	2.55033	330.236	2.5508	71.7877
	2.55197	76.6223	2.55168	137.727	2.552	330.206	2.55247	71.8392
	2.55363	76.6743	2.55335	137.737	2.55367	330.206	2.55413	71.857
	2.5553	76.6467	2.55502	137.75	2.55533	330.218	2.5558	71.8212
	2.55697	76.6233	2.55668	137.707	2.557	330.191	2.55747	71.8999
	2.55863	76.6615	2.55835	137.736	2.55867	330.23	2.55913	71.8328
	2.5603	76.6272	2.56002	137.724	2.56033	330.185	2.5608	71.8872
	2.56197	76.7743	2.56168	137.707	2.562	310.008	2.56247	71.937
	2.56363	76.6207	2.56335	137.742	2.56367	306.288	2.56413	73.1892
	2.5653	76.6963	2.56502	137.712	2.56533	306.205	2.5658	73.3391
	2.56697	76.7725	2.56668	137.748	2.567	306.248	2.56747	73.2462
	2.56863	76.578	2.56835	137.731	2.56867	306.232	2.56913	73.3787
	2.5703	76.7064	2.57002	137.732	2.57033	306.225	2.5708	73.3311
	2.57197	76.6306	2.57168	137.755	2.572	306.243	2.57247	73.2177
	2.57363	76.7412	2.57335	137.719	2.57367	306.202	2.57413	73.3526
	2.5753	76.915	2.57502	137.742	2.57533	306.239	2.5758	73.2539
	2.57697	77.1083	2.57668	137.734	2.577	306.191	2.57747	73.2912
	2.57863	77.1828	2.57835	137.724	2.57867	287.812	2.57913	73.425
	2.5803	77.1641	2.58002	137.753	2.58033	284.527	2.5808	75.1272
	2.58197	77.1548	2.58168	137.709	2.582	284.44	2.58247	75.2504
	2.58363	77.2328	2.58335	137.742	2.58367	284.487	2.58413	75.285
	2.5853	77.0763	2.58502	137.726	2.58533	284.464	2.5858	75.3501
	2.58697	77.1437	2.58668	137.718	2.587	284.465	2.58747	75.3471
	2.58863	77.123	2.58835	137.743	2.58867	284.485	2.58913	75.2403
	2.5903	77.1941	2.59002	137.71	2.59033	284.45	2.5908	75.3891
	2.59197	77.4565	2.59168	137.74	2.592	284.491	2.59247	75.2552
	2.59363	78.1196	2.59335	137.737	2.59367	284.354	2.59413	75.3713
	2.5953	78.1775	2.59502	137.718	2.59533	268.046	2.5958	75.3372
	2.59697	78.2042	2.59668	137.75	2.597	266.108	2.59747	76.0826
	2.59863	78.1391	2.59835	137.713	2.59867	266.058	2.59913	76.1883
	2.6003	78.1724	2.60002	137.742	2.60033	266.064	2.6008	76.207
	2.60197	78.1164	2.60168	137.726	2.602	266.051	2.60247	76.194
	2.60363	78.1835	2.60335	137.726	2.60367	266.049	2.60413	76.2066
	2.6053	78.137	2.60502	137.748	2.60533	266.078	2.6058	76.1222
	2.60697	78.1377	2.60668	137.715	2.607	266.033	2.60747	76.1705
	2.60863	78.2553	2.60835	137.738	2.60867	266.06	2.60913	76.118
	2.6103	78.596	2.61002	137.732	2.61033	265.907	2.6108	76.1554
	2.61197	78.6661	2.61168	137.724	2.612	251.32	2.61247	76.2352
	2.61363	78.6703	2.61335	137.746	2.61367	249.896	2.61413	77.5725
	2.6153	78.6632	2.61502	137.708	2.61533	249.811	2.6158	77.7838
	2.61697	78.6756	2.61668	137.743	2.617	249.856	2.61747	77.5937
	2.61863	78.6255	2.61835	137.726	2.61867	249.838	2.61913	77.7451
	2.6203	78.7	2.62002	137.722	2.62033	249.833	2.6208	77.7361
	2.62197	78.6519	2.62168	138.019	2.622	249.869	2.62247	77.6049
	2.62363	78.6336	2.62335	138.669	2.62367	249.824	2.62413	77.6663
	2.6253	78.8038	2.62502	138.707	2.62533	249.857	2.6258	77.5858
	2.62697	79.3026	2.62668	138.705	2.627	249.777	2.62747	77.7306
	2.62863	79.3125	2.62835	138.693	2.62867	237.949	2.62913	77.7406
	2.6303	79.2669	2.63002	138.723	2.63033	236.349	2.6308	79.5237
	2.63197	79.228	2.63168	138.681	2.632	236.287	2.63247	79.6419
	2.63363	79.361	2.63335	138.715	2.63367	236.311	2.63413	79.6289
	2.6353	79.217	2.63502	138.698	2.63533	236.288	2.6358	79.6638
	2.63697	79.2903	2.63668	138.706	2.637	236.275	2.63747	79.7147
	2.63863	79.2796	2.63835	139.046	2.63867	236.299	2.63913	79.6509
	2.6403	79.2545	2.64002	139.693	2.64033	236.265	2.6408	79.7136
	2.64197	79.3268	2.64168	139.724	2.642	236.302	2.64247	79.6185
	2.64363	79.548	2.64335	139.724	2.64367	236.18	2.64413	79.6582
	2.6453	79.6012	2.64502	139.71	2.64533	224.611	2.6458	79.8591
	2.64697	79.6245	2.64668	139.743	2.647	223.443	2.64747	81.3854
	2.64863	79.6068	2.64835	139.698	2.64867	223.376	2.64913	81.4848
	2.6503	79.6459	2.65002	139.726	2.65033	223.412	2.6508	81.4759
	2.65197	79.6061	2.65168	139.711	2.652	223.397	2.65247	81.497
	2.65363	79.7257	2.65335	139.704	2.65367	223.388	2.65413	81.4717
	2.6553	79.918	2.65502	140.052	2.65533	223.418	2.6558	81.4777
	2.65697	79.7038	2.65668	140.736	2.657	223.378	2.65747	81.5354
	2.65863	79.6419	2.65835	140.771	2.65867	223.41	2.65913	81.4692
	2.6603	79.577	2.66002	140.767	2.66033	223.285	2.6608	81.4699
	2.66197	79.6256	2.66168	140.732	2.662	213.23	2.66247	81.6737
	2.66363	79.6488	2.66335	140.767	2.66367	212.285	2.66413	84.2117
	2.6653	79.7881	2.66502	140.717	2.66533	212.227	2.6658	84.3056
	2.66697	79.8621	2.66668	140.763	2.667	212.261	2.66747	84.3692
	2.66863	79.6394	2.66835	140.755	2.66867	212.244	2.66913	84.3532
	2.6703	79.6623	2.67002	140.741	2.67033	212.225	2.6708	84.351
	2.67197	79.6038	2.67168	141.193	2.672	212.26	2.67247	84.2678
	2.67363	79.5951	2.67335	142.171	2.67367	212.24	2.67413	84.3649
	2.6753	79.6555	2.67502	142.192	2.67533	212.267	2.6758	84.2462
	2.67697	79.5865	2.67668	142.188	2.677	212.081	2.67747	84.2964
	2.67863	79.6225	2.67835	142.172	2.67867	201.888	2.67913	84.6808
	2.6803	79.6394	2.68002	142.207	2.68033	201.142	2.6808	87.6491
	2.68197	79.7225	2.68168	142.176	2.682	201.073	2.68247	87.7127
	2.68363	79.78	2.68335	142.2	2.68367	201.113	2.68413	87.6891
	2.6853	79.5932	2.68502	142.188	2.68533	201.103	2.6858	87.7048
	2.68697	79.6547	2.68668	142.192	2.687	201.1	2.68747	87.7263
	2.68863	79.6987	2.68835	142.506	2.68867	201.133	2.68913	87.7115
	2.6903	79.6761	2.69002	143.138	2.69033	201.091	2.6908	87.7457
	2.69197	79.6697	2.69168	143.159	2.692	201.126	2.69247	87.7112
	2.69363	79.2255	2.69335	143.156	2.69367	200.842	2.69413	87.7053
	2.6953	79.2513	2.69502	143.141	2.69533	191.713	2.6958	87.9349
	2.69697	79.2701	2.69668	143.17	2.697	191.28	2.69747	90.9887
	2.69863	79.2129	2.69835	143.143	2.69867	191.217	2.69913	91.0928
	2.7003	79.3395	2.70002	143.163	2.70033	191.249	2.7008	91.0486
	2.70197	79.2855	2.70168	143.153	2.702	191.25	2.70247	91.0499
	2.70363	79.3631	2.70335	143.159	2.70367	191.229	2.70413	91.0529
	2.7053	79.2491	2.70502	143.169	2.70533	191.259	2.7058	91.0411
	2.70697	79.2013	2.70668	143.154	2.707	191.214	2.70747	91.092
	2.70863	79.0291	2.70835	143.161	2.70867	191.251	2.70913	91.0503
	2.7103	78.1519	2.71002	143.156	2.71033	191.1	2.7108	91.0678
	2.71197	78.1994	2.71168	143.136	2.712	183.979	2.71247	91.4851
	2.71363	78.1413	2.71335	143.173	2.71367	183.543	2.71413	94.5953
	2.7153	78.1098	2.71502	143.141	2.71533	183.487	2.7158	94.6617
	2.71697	78.1753	2.71668	143.168	2.717	183.511	2.71747	94.6185
	2.71863	78.2003	2.71835	143.157	2.71867	183.505	2.71913	94.6344
	2.7203	78.2042	2.72002	143.147	2.72033	183.49	2.7208	94.6442
	2.72197	78.249	2.72168	142.723	2.722	183.523	2.72247	94.6228
	2.72363	78.193	2.72335	141.723	2.72367	183.479	2.72413	94.6793
	2.7253	77.8933	2.72502	141.734	2.72533	183.506	2.7258	94.6617
	2.72697	77.1248	2.72668	141.724	2.727	183.377	2.72747	94.661
	2.72863	77.1838	2.72835	141.719	2.72867	178.548	2.72913	94.974
	2.7303	77.1741	2.73002	141.754	2.73033	178.283	2.7308	97.7952
	2.73197	77.1468	2.73168	141.728	2.732	178.239	2.73247	97.8603
	2.73363	77.2447	2.73335	141.749	2.73367	178.263	2.73413	97.8191
	2.7353	77.1009	2.73502	141.738	2.73533	178.25	2.7358	97.8452
	2.73697	77.1953	2.73668	141.729	2.737	178.238	2.73747	97.8543
	2.73863	77.2976	2.73835	140.612	2.73867	178.268	2.73913	97.8266
	2.7403	77.2429	2.74002	138.229	2.74033	178.228	2.7408	97.8912
	2.74197	77.0268	2.74168	138.236	2.742	178.26	2.74247	97.866
	2.74363	76.2536	2.74335	138.233	2.74367	178.144	2.74413	97.8678
	2.7453	76.2119	2.74502	138.216	2.74533	175.446	2.7458	98.2579
	2.74697	76.1347	2.74668	138.252	2.747	175.379	2.74747	101.222
	2.74863	76.107	2.74835	138.21	2.74867	175.334	2.74913	101.288
	2.7503	76.1623	2.75002	138.238	2.75033	175.364	2.7508	101.247
	2.75197	76.1198	2.75168	138.229	2.752	175.37	2.75247	101.264
	2.75363	76.1784	2.75335	138.222	2.75367	175.343	2.75413	101.278
	2.7553	76.2596	2.75502	136.289	2.75533	175.378	2.7558	101.253
	2.75697	76.1692	2.75668	132.886	2.757	175.343	2.75747	101.308
	2.75863	76.0534	2.75835	132.897	2.75867	175.367	2.75913	101.258
	2.7603	75.6022	2.76002	132.898	2.76033	175.315	2.7608	101.275
	2.76197	75.6246	2.76168	132.87	2.762	173.974	2.76247	101.778
	2.76363	75.6335	2.76335	132.908	2.76367	173.95	2.76413	104.609
	2.7653	75.6348	2.76502	132.867	2.76533	173.903	2.7658	104.658
	2.76697	75.756	2.76668	132.901	2.767	173.928	2.76747	104.629
	2.76863	75.6525	2.76835	132.896	2.76867	173.931	2.76913	104.65
	2.7703	75.6788	2.77002	132.884	2.77033	173.919	2.7708	104.652
	2.77197	75.6691	2.77168	130.35	2.772	173.951	2.77247	104.607
	2.77363	75.676	2.77335	126.63	2.77367	173.916	2.77413	104.663
	2.7753	75.6971	2.77502	126.624	2.77533	173.937	2.7758	104.629
	2.77697	75.6779	2.77668	126.625	2.777	173.892	2.77747	104.636
	2.77863	75.7158	2.77835	126.594	2.77867	172.186	2.77913	105.149
	2.7803	75.7373	2.78002	126.622	2.78033	172.134	2.7808	107.755
	2.78197	75.6882	2.78168	126.586	2.782	172.086	2.78247	107.791
	2.78363	75.7181	2.78335	126.608	2.78367	172.126	2.78413	107.75
	2.7853	75.595	2.78502	126.615	2.78533	172.115	2.7858	107.764
	2.78697	75.6478	2.78668	126.604	2.787	172.094	2.78747	107.781
	2.78863	75.6332	2.78835	124.353	2.78867	172.135	2.78913	107.721
	2.7903	75.6096	2.79002	120.743	2.79033	172.083	2.7908	107.765
	2.79197	75.8285	2.79168	120.754	2.792	172.124	2.79247	107.735
	2.79363	76.1162	2.79335	120.751	2.79367	171.915	2.79413	107.755
	2.7953	76.1764	2.79502	120.724	2.79533	169.096	2.7958	108.205
	2.79697	76.1947	2.79668	120.756	2.797	169.081	2.79747	110.374
	2.79863	76.1163	2.79835	120.717	2.79867	169.032	2.79913	110.419
	2.8003	76.1511	2.80002	120.742	2.80033	169.061	2.8008	110.417
	2.80197	76.1315	2.80168	120.743	2.802	169.065	2.80247	110.402
	2.80363	76.1927	2.80335	120.725	2.80367	169.032	2.80413	110.409
	2.8053	76.163	2.80502	118.72	2.80533	169.079	2.8058	110.387
	2.80697	76.1173	2.80668	115.429	2.807	169.045	2.80747	110.415
	2.80863	76.2971	2.80835	115.444	2.80867	169.068	2.80913	110.388
	2.8103	76.559	2.81002	115.439	2.81033	168.788	2.8108	110.403
	2.81197	76.6032	2.81168	115.403	2.812	164.841	2.81247	110.644
	2.81363	76.6721	2.81335	115.439	2.81367	164.801	2.81413	111.63
	2.8153	76.5842	2.81502	115.401	2.81533	164.786	2.8158	111.662
	2.81697	76.6719	2.81668	115.429	2.817	164.778	2.81747	111.648
	2.81863	76.582	2.81835	115.428	2.81867	164.772	2.81913	111.651
	2.8203	76.6585	2.82002	115.411	2.82033	164.751	2.8208	111.668
	2.82197	76.7082	2.82168	113.814	2.822	164.789	2.82247	111.648
	2.82363	76.6201	2.82335	111.22	2.82367	164.762	2.82413	111.677
	2.8253	76.804	2.82502	111.223	2.82533	164.784	2.8258	111.655
	2.82697	77.1427	2.82668	111.233	2.827	164.466	2.82747	111.66
	2.82863	77.152	2.82835	111.233	2.82867	160.303	2.82913	111.772
	2.8303	77.1649	2.83002	111.261	2.83033	160.269	2.8308	112.163
	2.83197	77.1528	2.83168	111.208	2.832	160.223	2.83247	112.199
	2.83363	77.2305	2.83335	111.225	2.83367	160.253	2.83413	112.186
	2.8353	77.1655	2.83502	111.224	2.83533	160.257	2.8358	112.179
	2.83697	77.2313	2.83668	111.218	2.837	160.225	2.83747	112.197
	2.83863	77.1787	2.83835	109.68	2.83867	160.263	2.83913	112.184
	2.8403	77.1679	2.84002	107.756	2.84033	160.22	2.8408	112.215
	2.84197	77.3586	2.84168	107.754	2.842	160.249	2.84247	112.22
	2.84363	77.624	2.84335	107.766	2.84367	160.02	2.84413	112.191
	2.8453	77.6249	2.84502	107.724	2.84533	156.489	2.8458	112.195
	2.84697	77.6939	2.84668	107.766	2.847	156.455	2.84747	112.173
	2.84863	77.8522	2.84835	107.725	2.84867	156.42	2.84913	112.203
	2.8503	77.9057	2.85002	107.746	2.85033	156.439	2.8508	112.185
	2.85197	77.6524	2.85168	107.752	2.852	156.441	2.85247	112.182
	2.85363	77.6817	2.85335	107.725	2.85367	156.402	2.85413	112.194
	2.8553	77.68	2.85502	106.819	2.85533	156.442	2.8558	112.176
	2.85697	77.6414	2.85668	105.638	2.857	156.398	2.85747	112.213
	2.85863	77.6509	2.85835	105.631	2.85867	156.426	2.85913	112.185
	2.8603	77.5723	2.86002	105.649	2.86033	156.244	2.8608	112.18
	2.86197	77.6154	2.86168	105.614	2.862	153.47	2.86247	112.098
	2.86363	77.6685	2.86335	105.667	2.86367	153.443	2.86413	111.644
	2.8653	77.581	2.86502	105.673	2.86533	153.393	2.8658	111.675
	2.86697	77.7344	2.86668	105.653	2.867	153.412	2.86747	111.654
	2.86863	77.5819	2.86835	105.643	2.86867	153.413	2.86913	111.656
	2.8703	77.6398	2.87002	105.635	2.87033	153.398	2.8708	111.678
	2.87197	77.6393	2.87168	104.771	2.872	153.437	2.87247	111.641
	2.87363	77.5676	2.87335	103.661	2.87367	153.396	2.87413	111.674
	2.8753	77.7949	2.87502	103.676	2.87533	153.422	2.8758	111.652
	2.87697	78.198	2.87668	103.667	2.877	153.265	2.87747	111.652
	2.87863	78.2611	2.87835	103.634	2.87867	151.949	2.87913	111.478
	2.8803	78.3115	2.88002	103.677	2.88033	151.966	2.8808	110.742
	2.88197	78.2066	2.88168	103.634	2.882	151.925	2.88247	110.78
	2.88363	78.3351	2.88335	103.65	2.88367	151.945	2.88413	110.773
	2.8853	78.1556	2.88502	103.666	2.88533	151.96	2.8858	110.782
	2.88697	78.2079	2.88668	103.709	2.887	151.923	2.88747	110.811
	2.88863	78.1802	2.88835	103.294	2.88867	151.961	2.88913	110.758
	2.8903	78.1531	2.89002	102.749	2.89033	151.936	2.8908	110.783
	2.89197	78.2477	2.89168	102.735	2.892	151.95	2.89247	110.762
	2.89363	78.519	2.89335	102.751	2.89367	151.878	2.89413	110.762
	2.8953	78.3232	2.89502	102.716	2.89533	151.008	2.8958	110.535
	2.89697	78.1805	2.89668	102.76	2.897	151.052	2.89747	109.301
	2.89863	78.1774	2.89835	102.713	2.89867	151.015	2.89913	109.335
	2.9003	78.2521	2.90002	102.736	2.90033	151.025	2.9008	109.319
	2.90197	78.3913	2.90168	102.752	2.902	151.026	2.90247	109.3
	2.90363	78.2835	2.90335	102.729	2.90367	151.006	2.90413	109.316
	2.9053	78.2331	2.90502	102.571	2.90533	151.038	2.9058	109.28
	2.90697	78.3548	2.90668	102.334	2.907	151.004	2.90747	109.32
	2.90863	78.5477	2.90835	102.342	2.90867	151.022	2.90913	109.296
	2.9103	78.638	2.91002	102.369	2.91033	150.969	2.9108	109.326
	2.91197	78.6565	2.91168	102.33	2.912	150.466	2.91247	108.803
	2.91363	78.6684	2.91335	102.365	2.91367	150.497	2.91413	106.704
	2.9153	78.5999	2.91502	102.357	2.91533	150.465	2.9158	106.77
	2.91697	78.7424	2.91668	102.369	2.917	150.485	2.91747	106.741
	2.91863	78.6594	2.91835	102.389	2.91867	150.499	2.91913	106.724
	2.9203	78.7066	2.92002	102.345	2.92033	150.463	2.9208	106.759
	2.92197	78.7742	2.92168	102.111	2.922	150.5	2.92247	106.699
	2.92363	78.6516	2.92335	101.768	2.92367	150.466	2.92413	106.755
	2.9253	78.6656	2.92502	101.786	2.92533	150.487	2.9258	106.724
	2.92697	78.607	2.92668	101.791	2.927	150.39	2.92747	106.753
	2.92863	78.6697	2.92835	101.761	2.92867	149.497	2.92913	105.931
	2.9303	78.6969	2.93002	101.803	2.93033	149.533	2.9308	103.21
	2.93197	78.6225	2.93168	101.762	2.932	149.494	2.93247	103.239
	2.93363	78.6941	2.93335	101.778	2.93367	149.5	2.93413	103.227
	2.9353	78.6174	2.93502	101.783	2.93533	149.506	2.9358	103.223
	2.93697	78.648	2.93668	101.771	2.937	149.496	2.93747	103.252
	2.93863	78.6301	2.93835	101.135	2.93867	149.534	2.93913	103.201
	2.9403	78.6378	2.94002	100.397	2.94033	149.497	2.9408	103.233
	2.94197	78.7343	2.94168	100.336	2.942	149.527	2.94247	103.208
	2.94363	79.058	2.94335	100.327	2.94367	149.247	2.94413	103.222
	2.9453	78.8044	2.94502	100.281	2.94533	147.418	2.9458	102.232
	2.94697	78.7223	2.94668	100.319	2.947	147.452	2.94747	99.2954
	2.94863	78.6784	2.94835	100.281	2.94867	147.42	2.94913	99.3117
	2.9503	78.7214	2.95002	100.326	2.95033	147.424	2.9508	99.3021
	2.95197	78.7199	2.95168	100.359	2.952	147.445	2.95247	99.2837
	2.95363	78.7049	2.95335	100.303	2.95367	147.403	2.95413	99.3166
	2.9553	78.7632	2.95502	99.4307	2.95533	147.445	2.9558	99.2672
	2.95697	78.8126	2.95668	98.4555	2.957	147.416	2.95747	99.3297
	2.95863	79.0639	2.95835	98.4022	2.95867	147.425	2.95913	99.2909
	2.9603	79.3411	2.96002	98.4092	2.96033	147.06	2.9608	99.2904
	2.96197	79.2688	2.96168	98.3956	2.962	144.08	2.96247	98.4604
	2.96363	79.3182	2.96335	98.4282	2.96367	144.103	2.96413	95.4755
	2.9653	79.2502	2.96502	98.4058	2.96533	144.081	2.9658	95.5044
	2.96697	79.2903	2.96668	98.4082	2.967	144.083	2.96747	95.486
	2.96863	79.2644	2.96835	98.4232	2.96867	144.091	2.96913	95.5521
	2.9703	79.2754	2.97002	98.3991	2.97033	144.054	2.9708	95.6014
	2.97197	79.3006	2.97168	97.1713	2.972	144.095	2.97247	95.4721
	2.97363	79.2423	2.97335	96.0126	2.97367	144.07	2.97413	95.5005
	2.9753	79.4555	2.97502	95.9686	2.97533	144.08	2.9758	95.4852
	2.97697	79.6444	2.97668	96.011	2.977	143.669	2.97747	95.4756
	2.97863	79.7864	2.97835	95.9108	2.97867	140.766	2.97913	94.7484
	2.9803	80.0207	2.98002	95.9512	2.98033	140.793	2.9808	92.5621
	2.98197	79.602	2.98168	95.9293	2.982	140.753	2.98247	92.5911
	2.98363	79.6602	2.98335	95.9442	2.98367	140.768	2.98413	92.6
	2.9853	79.6086	2.98502	95.9754	2.98533	140.783	2.9858	92.5524
	2.98697	79.6234	2.98668	95.9153	2.987	140.751	2.98747	92.5791
	2.98863	79.6679	2.98835	94.5752	2.98867	140.791	2.98913	92.5311
	2.9903	79.6658	2.99002	93.1354	2.99033	140.753	2.9908	92.5908
	2.99197	79.8612	2.99168	93.0502	2.992	140.768	2.99247	92.5711
	2.99363	80.0762	2.99335	93.063	2.99367	140.343	2.99413	92.6026
	2.9953	80.0742	2.99502	93.0233	2.99533	137.328	2.9958	91.9469
	2.99697	80.1067	2.99668	93.0592	2.997	137.353	2.99747	90.089
	2.99863	80.0834	2.99835	93.0484	2.99867	137.321	2.99913	90.1297
	3.0003	80.1721	3.00002	93.0316	3.00033	137.329	3.0008	90.129
	3.00197	80.0905	3.00168	93.0398	3.002	137.339	3.00247	90.0807
	3.00363	80.111	3.00335	93.0335	3.00367	137.328	3.00413	90.107
	3.0053	80.1979	3.00502	91.1517	3.00533	137.358	3.0058	90.0692
	3.00697	80.0639	3.00668	89.644	3.007	137.323	3.00747	90.1038
	3.00863	80.5512	3.00835	89.6167	3.00867	137.338	3.00913	90.0999
	3.0103	81.1646	3.01002	89.6673	3.01033	136.95	3.0108	90.093
	3.01197	81.0517	3.01168	89.5911	3.012	134.777	3.01247	89.7303
	3.01363	81.0353	3.01335	89.6321	3.01367	134.811	3.01413	88.6732
	3.0153	81.0121	3.01502	89.5923	3.01533	134.784	3.0158	88.7119
	3.01697	81.0684	3.01668	89.5951	3.017	134.787	3.01747	88.7462
	3.01863	81.0201	3.01835	89.6504	3.01867	134.807	3.01913	88.6765
	3.0203	81.0234	3.02002	89.5884	3.02033	134.779	3.0208	88.7106
	3.02197	81.0243	3.02168	87.8926	3.022	134.813	3.02247	88.6774
	3.02363	81.0688	3.02335	86.3277	3.02367	134.779	3.02413	88.7141
	3.0253	81.4911	3.02502	86.2703	3.02533	134.793	3.0258	88.7459
	3.02697	81.9441	3.02668	86.3027	3.027	134.649	3.02747	88.687
	3.02863	82.013	3.02835	86.3037	3.02867	133.845	3.02913	88.3825
	3.0303	82.0814	3.03002	86.3229	3.03033	133.883	3.0308	87.6712
	3.03197	81.9666	3.03168	86.2731	3.032	133.877	3.03247	87.7631
	3.03363	82.001	3.03335	86.2953	3.03367	133.877	3.03413	87.8648
	3.0353	81.9652	3.03502	86.3536	3.03533	133.879	3.0358	87.6865
	3.03697	82.0555	3.03668	86.2375	3.037	133.85	3.03747	87.7188
	3.03863	82.1244	3.03835	84.6649	3.03867	133.885	3.03913	87.7014
	3.0403	81.9812	3.04002	83.5431	3.04033	133.853	3.0408	87.7991
	3.04197	82.2856	3.04168	83.408	3.042	133.858	3.04247	87.7578
	3.04363	82.395	3.04335	83.4805	3.04367	133.741	3.04413	87.7389
	3.0453	82.533	3.04502	83.3149	3.04533	132.884	3.0458	87.6549
	3.04697	82.6557	3.04668	83.3605	3.047	132.929	3.04747	87.3265
	3.04863	82.3977	3.04835	83.3601	3.04867	132.899	3.04913	87.2859
	3.0503	82.4538	3.05002	83.3606	3.05033	132.906	3.0508	87.2254
	3.05197	82.3878	3.05168	83.3927	3.052	132.925	3.05247	87.2371
	3.05363	82.5155	3.05335	83.3655	3.05367	132.882	3.05413	87.2978
	3.0553	82.6308	3.05502	82.196	3.05533	132.923	3.0558	87.2469
	3.05697	82.3758	3.05668	81.2255	3.057	132.888	3.05747	87.2661
	3.05863	82.2081	3.05835	81.0382	3.05867	132.912	3.05913	87.2551
	3.0603	81.9606	3.06002	81.0714	3.06033	132.833	3.0608	87.2114
	3.06197	81.9429	3.06168	81.0405	3.062	132.392	3.06247	87.1026
	3.06363	81.9822	3.06335	81.1477	3.06367	132.425	3.06413	86.8229
	3.0653	81.9223	3.06502	81.1033	3.06533	132.41	3.0658	86.8485
	3.06697	81.9826	3.06668	81.1597	3.067	132.396	3.06747	86.8587
	3.06863	81.9332	3.06835	81.2091	3.06867	132.411	3.06913	86.8207
	3.0703	81.9636	3.07002	80.9825	3.07033	132.381	3.0708	86.883
	3.07197	82.0369	3.07168	80.0093	3.072	132.422	3.07247	86.8673
	3.07363	81.9425	3.07335	79.3788	3.07367	132.392	3.07413	86.8693
	3.0753	81.7245	3.07502	79.3545	3.07533	132.4	3.0758	86.8533
	3.07697	81.4718	3.07668	79.3788	3.077	132.233	3.07747	86.8342
	3.07863	81.4249	3.07835	79.179	3.07867	131.426	3.07913	86.7373
	3.0803	81.4877	3.08002	79.2254	3.08033	131.453	3.0808	86.3154
	3.08197	81.6153	3.08168	79.243	3.082	131.423	3.08247	86.327
	3.08363	81.5921	3.08335	79.3157	3.08367	131.437	3.08413	86.3183
	3.0853	81.4347	3.08502	79.4051	3.08533	131.46	3.0858	86.2529
	3.08697	81.4328	3.08668	79.2513	3.087	131.426	3.08747	86.325
	3.08863	81.5247	3.08835	78.3363	3.08867	131.456	3.08913	86.4168
	3.0903	81.4611	3.09002	77.8275	3.09033	131.433	3.0908	86.434
	3.09197	81.0327	3.09168	77.6245	3.092	131.449	3.09247	86.4778
	3.09363	80.6925	3.09335	77.6662	3.09367	131.028	3.09413	86.294
	3.0953	80.6326	3.09502	77.6249	3.09533	129.532	3.0958	86.1201
	3.09697	80.6519	3.09668	77.696	3.097	129.565	3.09747	85.7307
	3.09863	80.4795	3.09835	77.6268	3.09867	129.558	3.09913	85.7787
	3.1003	80.5362	3.10002	77.6134	3.10033	129.543	3.1008	85.8091
	3.10197	80.5245	3.10168	77.7137	3.102	129.562	3.10247	85.7626
	3.10363	80.541	3.10335	77.6077	3.10367	129.53	3.10413	85.7997
	3.1053	80.6382	3.10502	77.3655	3.10533	129.566	3.1058	85.7518
	3.10697	80.4547	3.10668	77.2406	3.107	129.553	3.10747	85.7827
	3.10863	80.06	3.10835	77.1645	3.10867	129.547	3.10913	85.7831
	3.1103	79.7054	3.11002	77.2209	3.11033	129.017	3.1108	85.7778
	3.11197	79.6075	3.11168	77.2404	3.112	127.045	3.11247	85.6662
	3.11363	79.6437	3.11335	77.2519	3.11367	127.08	3.11413	85.3149
	3.1153	79.9231	3.11502	77.2794	3.11533	127.066	3.1158	85.299
	3.11697	79.8133	3.11668	77.1939	3.117	127.057	3.11747	85.3837
	3.11863	79.6118	3.11835	77.2931	3.11867	127.08	3.11913	85.2672
	3.1203	79.8062	3.12002	77.1547	3.12033	127.047	3.1208	85.31
	3.12197	80.0243	3.12168	76.8707	3.122	127.081	3.12247	85.2471
	3.12363	79.6124	3.12335	76.722	3.12367	127.064	3.12413	85.3
	3.1253	79.4946	3.12502	76.6059	3.12533	127.058	3.1258	85.3148
	3.12697	79.3276	3.12668	76.648	3.127	126.732	3.12747	85.2718
	3.12863	79.2624	3.12835	76.6463	3.12867	125.179	3.12913	84.7477
	3.1303	79.2945	3.13002	76.7304	3.13033	125.213	3.1308	83.7868
	3.13197	79.3568	3.13168	76.7258	3.132	125.187	3.13247	83.8359
	3.13363	79.3505	3.13335	76.6381	3.13367	125.182	3.13413	83.8671
	3.1353	79.34	3.13502	76.7357	3.13533	125.206	3.1358	83.8133
	3.13697	79.2807	3.13668	76.5604	3.137	125.172	3.13747	83.8667
	3.13863	79.2718	3.13835	76.3313	3.13867	125.213	3.13913	83.8326
	3.1403	79.2333	3.14002	76.2643	3.14033	125.187	3.1408	83.8349
	3.14197	78.9813	3.14168	76.1791	3.142	125.196	3.14247	83.8378
	3.14363	78.7511	3.14335	76.2835	3.14367	124.75	3.14413	83.8308
	3.1453	78.6409	3.14502	76.0689	3.14533	123.149	3.1458	83.3814
	3.14697	78.6667	3.14668	76.131	3.147	123.18	3.14747	82.3992
	3.14863	78.6347	3.14835	76.1833	3.14867	123.16	3.14913	82.4537
	3.1503	78.7074	3.15002	76.1003	3.15033	123.156	3.1508	82.5673
	3.15197	78.6503	3.15168	76.1941	3.152	123.182	3.15247	82.4086
	3.15363	78.6454	3.15335	76.1647	3.15367	123.134	3.15413	82.5418
	3.1553	78.6939	3.15502	76.1941	3.15533	123.169	3.1558	82.4136
	3.15697	78.5871	3.15668	76.2613	3.157	123.153	3.15747	82.4311
	3.15863	78.4085	3.15835	76.1104	3.15867	123.151	3.15913	82.4804
	3.1603	78.2217	3.16002	76.1982	3.16033	122.926	3.1608	82.39
	3.16197	78.1397	3.16168	76.147	3.162	122.194	3.16247	81.7356
	3.16363	78.1515	3.16335	76.2011	3.16367	122.216	3.16413	80.506
	3.1653	78.1406	3.16502	76.171	3.16533	122.204	3.1658	80.518
	3.16697	78.1763	3.16668	76.171	3.167	122.191	3.16747	80.5048
	3.16863	78.1662	3.16835	76.3069	3.16867	122.219	3.16913	80.5021
	3.1703	78.15	3.17002	76.0894	3.17033	122.181	3.1708	80.5882
	3.17197	78.2278	3.17168	75.6016	3.172	122.219	3.17247	80.5058
	3.17363	78.2307	3.17335	75.3602	3.17367	122.2	3.17413	80.6324
	3.1753	78.5279	3.17502	75.257	3.17533	122.2	3.1758	80.5607
	3.17697	78.7092	3.17668	75.2948	3.177	122.009	3.17747	80.685
	3.17863	78.6264	3.17835	75.1927	3.17867	121.224	3.17913	79.7651
	3.1803	78.6754	3.18002	75.2899	3.18033	121.256	3.1808	78.0916
	3.18197	78.7758	3.18168	75.451	3.182	121.231	3.18247	78.137
	3.18363	78.7527	3.18335	75.2885	3.18367	121.217	3.18413	78.1699
	3.1853	78.7286	3.18502	75.3873	3.18533	121.244	3.1858	78.1532
	3.18697	78.6685	3.18668	75.3265	3.187	121.216	3.18747	78.2389
	3.18863	78.6902	3.18835	74.5757	3.18867	121.253	3.18913	78.4018
	3.1903	78.6348	3.19002	74.201	3.19033	121.227	3.1908	78.2576
	3.19197	78.7271	3.19168	74.161	3.192	121.236	3.19247	78.2045
	3.19363	78.72	3.19335	74.2372	3.19367	121.134	3.19413	78.1423
	3.1953	78.6306	3.19502	74.1243	3.19533	120.762	3.1958	77.2883
	3.19697	78.6472	3.19668	74.1807	3.197	120.773	3.19747	75.6479
	3.19863	78.9335	3.19835	74.222	3.19867	120.752	3.19913	75.6948
	3.2003	78.8186	3.20002	74.1751	3.20033	120.748	3.2008	75.7292
	3.20197	78.7024	3.20168	74.3846	3.202	120.779	3.20247	75.652
	3.20363	78.6807	3.20335	74.1092	3.20367	120.732	3.20413	75.6979
	3.2053	78.7935	3.20502	73.2013	3.20533	120.765	3.2058	75.7473
	3.20697	78.7323	3.20668	72.8468	3.207	120.746	3.20747	75.7148
	3.20863	79.0174	3.20835	72.7083	3.20867	120.754	3.20913	75.6892
	3.2103	79.2963	3.21002	72.7598	3.21033	120.621	3.2108	75.6174
	3.21197	79.2693	3.21168	72.7286	3.212	120.228	3.21247	74.9486
	3.21363	79.3454	3.21335	72.7916	3.21367	120.264	3.21413	73.818
	3.2153	79.2694	3.21502	72.7754	3.21533	120.255	3.2158	73.7218
	3.21697	79.3034	3.21668	72.7821	3.217	120.231	3.21747	73.714
	3.21863	79.2798	3.21835	72.8557	3.21867	120.265	3.21913	73.6776
	3.2203	79.2517	3.22002	72.7351	3.22033	120.232	3.2208	73.7477
	3.22197	79.3017	3.22168	72.1519	3.222	120.266	3.22247	73.7403
	3.22363	79.2362	3.22335	71.8494	3.22367	120.26	3.22413	73.7267
	3.2253	79.4784	3.22502	71.846	3.22533	120.244	3.2258	73.7354
	3.22697	79.7137	3.22668	71.997	3.227	120.017	3.22747	73.7225
	3.22863	79.6146	3.22835	71.9811	3.22867	119.277	3.22913	73.1477
	3.2303	79.6445	3.23002	71.9216	3.23033	119.31	3.2308	72.2693
	3.23197	79.6049	3.23168	71.9585	3.232	119.312	3.23247	72.3407
	3.23363	79.6613	3.23335	71.7878	3.23367	119.284	3.23413	72.4654
	3.2353	79.7444	3.23502	71.8072	3.23533	119.309	3.2358	72.3151
	3.23697	79.6873	3.23668	71.8212	3.237	119.272	3.23747	72.3941
	3.23863	79.6515	3.23835	71.234	3.23867	119.306	3.23913	72.3227
	3.2403	79.5863	3.24002	71.0029	3.24033	119.291	3.2408	72.2761
	3.24197	79.6307	3.24168	70.7892	3.242	119.296	3.24247	72.3418
	3.24363	79.631	3.24335	70.8916	3.24367	119.037	3.24413	72.2714
	3.2453	79.759	3.24502	70.8424	3.24533	118.369	3.2458	72.2034
	3.24697	79.8459	3.24668	70.8597	3.247	118.397	3.24747	71.8286
	3.24863	79.6484	3.24835	70.8948	3.24867	118.396	3.24913	71.971
	3.2503	79.7557	3.25002	70.7886	3.25033	118.394	3.2508	72.1099
	3.25197	79.976	3.25168	70.8395	3.252	118.403	3.25247	71.8057
	3.25363	79.6656	3.25335	70.8555	3.25367	118.371	3.25413	71.8716
	3.2553	79.6885	3.25502	70.5415	3.25533	118.399	3.2558	71.9164
	3.25697	79.7052	3.25668	70.3568	3.257	118.386	3.25747	71.9688
	3.25863	79.7019	3.25835	70.4688	3.25867	118.397	3.25913	72.069
	3.2603	79.644	3.26002	70.5546	3.26033	117.988	3.2608	71.7866
	3.26197	79.5843	3.26168	70.3709	3.262	116.918	3.26247	71.6607
	3.26363	79.6894	3.26335	70.4041	3.26367	116.944	3.26413	71.4283
	3.2653	79.7141	3.26502	70.4277	3.26533	116.943	3.2658	71.541
	3.26697	79.6738	3.26668	70.5549	3.267	116.923	3.26747	71.6025
	3.26863	79.6052	3.26835	70.6475	3.26867	116.955	3.26913	71.5085
	3.2703	79.6294	3.27002	70.4505	3.27033	116.915	3.2708	71.5557
	3.27197	79.7169	3.27168	70.4525	3.272	116.958	3.27247	71.4347
	3.27363	79.6019	3.27335	70.5588	3.27367	116.938	3.27413	71.4575
	3.2753	79.5995	3.27502	70.3998	3.27533	116.937	3.2758	71.5114
	3.27697	79.5789	3.27668	70.4736	3.277	116.644	3.27747	71.6891
	3.27863	79.646	3.27835	70.369	3.27867	115.985	3.27913	71.6433
	3.2803	79.7247	3.28002	70.3702	3.28033	116.02	3.2808	71.485
	3.28197	79.571	3.28168	70.4161	3.282	116.005	3.28247	71.5933
	3.28363	79.6247	3.28335	70.3554	3.28367	115.983	3.28413	71.5787
	3.2853	79.6349	3.28502	70.4829	3.28533	116.013	3.2858	71.4565
	3.28697	79.6729	3.28668	70.4171	3.287	115.991	3.28747	71.5081
	3.28863	79.6981	3.28835	70.7949	3.28867	116	3.28913	71.3939
	3.2903	79.6055	3.29002	71.0094	3.29033	115.988	3.2908	71.3987
	3.29197	79.4515	3.29168	70.8615	3.292	115.976	3.29247	71.3904
	3.29363	79.4471	3.29335	71.0383	3.29367	115.807	3.29413	71.443
	3.2953	79.2511	3.29502	70.9503	3.29533	115.417	3.2958	71.4936
	3.29697	79.2938	3.29668	70.869	3.297	115.442	3.29747	71.6355
	3.29863	79.2105	3.29835	70.9873	3.29867	115.452	3.29913	71.535
	3.3003	79.2494	3.30002	70.991	3.30033	115.42	3.3008	71.6005
	3.30197	79.2614	3.30168	71.1028	3.302	115.456	3.30247	71.4974
	3.30363	79.2176	3.30335	70.8213	3.30367	115.427	3.30413	71.6014
	3.3053	79.2421	3.30502	70.8537	3.30533	115.456	3.3058	71.5409
	3.30697	79.2194	3.30668	70.9427	3.307	115.447	3.30747	71.4803
	3.30863	78.9636	3.30835	70.8451	3.30867	115.427	3.30913	71.4626
	3.3103	78.7612	3.31002	70.8887	3.31033	115.626	3.3108	71.4143
	3.31197	78.6943	3.31168	70.9095	3.312	115.97	3.31247	71.4605
	3.31363	78.7191	3.31335	70.9801	3.31367	115.99	3.31413	71.4631
	3.3153	78.5805	3.31502	70.8499	3.31533	115.988	3.3158	71.4269
	3.31697	78.6547	3.31668	70.8809	3.317	115.984	3.31747	71.4668
	3.31863	78.6344	3.31835	70.9868	3.31867	116.018	3.31913	71.4661
	3.3203	78.6013	3.32002	70.9072	3.32033	115.973	3.3208	71.5128
	3.32197	78.6708	3.32168	70.9031	3.322	115.992	3.32247	71.4556
	3.32363	78.7441	3.32335	70.9925	3.32367	115.981	3.32413	71.4306
	3.3253	78.6943	3.32502	70.8146	3.32533	115.981	3.3258	71.4621
	3.32697	78.6469	3.32668	70.8805	3.327	116.521	3.32747	71.7135
	3.32863	78.6588	3.32835	70.9343	3.32867	117.416	3.32913	71.6299
	3.3303	78.7991	3.33002	70.9106	3.33033	117.436	3.3308	71.3963
	3.33197	78.6502	3.33168	70.9867	3.332	117.438	3.33247	71.4928
	3.33363	78.667	3.33335	70.8918	3.33367	117.407	3.33413	71.5296
	3.3353	78.658	3.33502	70.9862	3.33533	117.453	3.3358	71.3888
	3.33697	78.6571	3.33668	70.8562	3.337	117.417	3.33747	71.4829
	3.33863	78.7896	3.33835	70.4423	3.33867	117.441	3.33913	71.5077
	3.3403	78.9125	3.34002	70.3571	3.34033	117.441	3.3408	71.4705
	3.34197	78.8072	3.34168	70.6783	3.342	117.423	3.34247	71.559
	3.34363	78.772	3.34335	70.7793	3.34367	117.905	3.34413	71.4149
	3.3453	78.6994	3.34502	70.8654	3.34533	118.826	3.3458	71.4644
	3.34697	78.7729	3.34668	70.6208	3.347	118.852	3.34747	71.4799
	3.34863	78.6875	3.34835	70.5372	3.34867	118.856	3.34913	71.4905
	3.3503	78.8174	3.35002	70.3653	3.35033	118.838	3.3508	71.558
	3.35197	78.9327	3.35168	70.5608	3.352	118.868	3.35247	71.406
	3.35363	78.6791	3.35335	70.3796	3.35367	118.832	3.35413	71.4612
	3.3553	78.6998	3.35502	69.9834	3.35533	118.855	3.3558	71.4705
	3.35697	78.6141	3.35668	69.8735	3.357	118.845	3.35747	71.4438
	3.35863	78.649	3.35835	69.9018	3.35867	118.848	3.35913	71.4778
	3.3603	78.662	3.36002	69.9383	3.36033	119.231	3.3608	71.4244
	3.36197	78.6007	3.36168	70.0723	3.362	119.813	3.36247	71.6713
	3.36363	78.6908	3.36335	69.9717	3.36367	119.828	3.36413	71.9326
	3.3653	78.5865	3.36502	69.9322	3.36533	119.836	3.3658	71.8356
	3.36697	78.6619	3.36668	69.8556	3.367	119.808	3.36747	71.8577
	3.36863	78.7245	3.36835	70.0362	3.36867	119.843	3.36913	71.8289
	3.3703	78.6624	3.37002	69.9532	3.37033	119.808	3.3708	71.8574
	3.37197	78.7158	3.37168	69.9231	3.372	119.84	3.37247	71.8679
	3.37363	78.6892	3.37335	69.9435	3.37367	119.837	3.37413	71.8684
	3.3753	79.0914	3.37502	69.9048	3.37533	119.822	3.3758	71.9081
	3.37697	79.2952	3.37668	69.9871	3.377	119.658	3.37747	71.79
	3.37863	79.2012	3.37835	69.8264	3.37867	119.283	3.37913	72.1833
	3.3803	79.2613	3.38002	69.8331	3.38033	119.301	3.3808	72.3096
	3.38197	79.2626	3.38168	69.8565	3.382	119.305	3.38247	72.3365
	3.38363	79.2683	3.38335	69.8932	3.38367	119.276	3.38413	72.4157
	3.3853	79.261	3.38502	69.9619	3.38533	119.314	3.3858	72.7161
	3.38697	79.4077	3.38668	69.8564	3.387	119.274	3.38747	72.6828
	3.38863	79.4564	3.38835	69.9625	3.38867	119.301	3.38913	72.7353
	3.3903	79.5237	3.39002	69.9641	3.39033	119.301	3.3908	72.3414
	3.39197	79.6207	3.39168	69.8526	3.392	119.284	3.39247	72.3046
	3.39363	79.713	3.39335	69.9647	3.39367	118.808	3.39413	72.4043
	3.3953	79.5852	3.39502	69.8663	3.39533	117.995	3.3958	72.4303
	3.39697	79.6707	3.39668	69.9628	3.397	118.012	3.39747	72.2919
	3.39863	79.6723	3.39835	69.9231	3.39867	118.018	3.39913	72.2576
	3.4003	79.6718	3.40002	69.9435	3.40033	117.99	3.4008	72.3538
	3.40197	79.7043	3.40168	69.9048	3.402	118.03	3.40247	72.2226
	3.40363	79.5916	3.40335	69.9871	3.40367	117.995	3.40413	72.3994
	3.4053	79.6423	3.40502	69.8264	3.40533	118.01	3.4058	72.7965
	3.40697	79.5952	3.40668	69.8331	3.407	118.015	3.40747	72.3999
	3.40863	80.058	3.40835	69.8565	3.40867	118.001	3.40913	72.294
	3.4103	80.3459	3.41002	69.8932	3.41033	116.952	3.4108	72.3266
	3.41197	80.0895	3.41168	69.9619	3.412	115.433	3.41247	72.5553
	3.41363	80.1365	3.41335	69.8564	3.41367	115.447	3.41413	72.7537
	3.4153	80.0604	3.41502	69.9625	3.41533	115.469	3.4158	72.6662
	3.41697	80.0739	3.41668	69.9641	3.417	115.431	3.41747	72.7905
	3.41863	80.1089	3.41835	64.6828	3.41867	115.468	3.41913	72.7131
	3.4203	80.0887	3.42002	64.7524	3.42033	115.427	3.4208	72.7889
	3.42197	80.1324	3.42168	64.6802	3.422	115.449	3.42247	72.7859
	3.42363	80.0315	3.42335	64.7048	3.42367	115.46	3.42413	72.7309
	3.4253	80.3641	3.42502	64.727	3.42533	115.427	3.4258	72.7419
	3.42697	80.5546	3.42668	64.5333	3.427	114.917	3.42747	72.7118
	3.42863	80.4514	3.42835	64.7778	3.42867	114.122	3.42913	73.0807
	3.4303	80.5853	3.43002	64.8418	3.43033	114.127	3.4308	73.3373
	3.43197	80.4433	3.43168	64.4152	3.432	114.144	3.43247	73.2744
	3.43363	80.5069	3.43335	64.2268	3.43367	114.107	3.43413	73.3649
	3.4353	80.563	3.43502	64.1173	3.43533	114.137	3.4358	73.263
	3.43697	80.5617	3.43668	64.2099	3.437	114.101	3.43747	73.3056
	3.43863	80.6273	3.43835	64.1161	3.43867	114.108	3.43913	73.3111
	3.4403	80.4904	3.44002	64.1774	3.44033	114.115	3.4408	73.2705
	3.44197	80.4986	3.44168	64.2504	3.442	114.117	3.44247	73.3435
	3.44363	80.5294	3.44335	64.1747	3.44367	113.722	3.44413	73.2634
	3.4453	80.47	3.44502	64.2987	3.44533	113.08	3.4458	73.4
	3.44697	80.6197	3.44668	64.2506	3.447	113.089	3.44747	73.6344
	3.44863	80.8258	3.44835	64.3799	3.44867	113.099	3.44913	73.3692
	3.4503	80.725	3.45002	64.2289	3.45033	113.082	3.4508	73.3617
	3.45197	80.5324	3.45168	64.2337	3.452	113.119	3.45247	73.2277
	3.45363	80.4807	3.45335	64.3551	3.45367	113.078	3.45413	73.3371
	3.4553	80.5878	3.45502	64.1194	3.45533	113.09	3.4558	73.4314
	3.45697	80.5055	3.45668	64.1186	3.457	113.092	3.45747	73.3948
	3.45863	80.316	3.45835	64.2589	3.45867	113.098	3.45913	73.3169
	3.4603	80.3646	3.46002	64.1747	3.46033	113.57	3.4608	73.3107
	3.46197	80.0922	3.46168	64.3383	3.462	114.103	3.46247	73.6605
	3.46363	80.1294	3.46335	64.0567	3.46367	114.112	3.46413	74.1382
	3.4653	80.0769	3.46502	64.1953	3.46533	114.132	3.4658	73.773
	3.46697	80.0928	3.46668	64.6387	3.467	114.141	3.46747	73.771
	3.46863	80.0802	3.46835	64.503	3.46867	114.159	3.46913	73.6516
	3.4703	80.0987	3.47002	64.6232	3.47033	114.108	3.4708	73.7003
	3.47197	80.1601	3.47168	64.4052	3.472	114.117	3.47247	73.7405
	3.47363	80.1464	3.47335	64.4152	3.47367	114.125	3.47413	73.7056
	3.4753	80.1548	3.47502	64.3396	3.47533	114.113	3.4758	73.8078
	3.47697	80.1624	3.47668	64.1458	3.477	114.504	3.47747	73.7494
	3.47863	80.1302	3.47835	64.2373	3.47867	114.972	3.47913	74.0499
	3.4803	80.2254	3.48002	64.3115	3.48033	114.979	3.4808	74.1654
	3.48197	80.0749	3.48168	64.6828	3.482	114.989	3.48247	74.1974
	3.48363	80.0868	3.48335	64.7524	3.48367	114.969	3.48413	74.261
	3.4853	80.1065	3.48502	64.6802	3.48533	115.007	3.4858	74.2288
	3.48697	80.0501	3.48668	64.7048	3.487	114.983	3.48747	74.2795
	3.48863	80.1698	3.48835	64.727	3.48867	114.996	3.48913	74.4231
	3.4903	80.1099	3.49002	64.5333	3.49033	114.997	3.4908	74.2268
	3.49197	80.3947	3.49168	64.7778	3.492	114.98	3.49247	74.2323
	3.49363	80.5153	3.49335	64.8418	3.49367	115.207	3.49413	74.241
	3.4953	80.4966	3.49502	64.4152	3.49533	115.434	3.4958	74.2758
	3.49697	80.5519	3.49668	64.2268	3.497	115.443	3.49747	74.2333
	3.49863	80.4741	3.49835	64.1173	3.49867	115.467	3.49913	74.2291
	3.5003	80.554	3.50002	64.2099	3.50033	115.437	3.5008	74.3733
	3.50197	80.5775	3.50168	64.1161	3.502	115.459	3.50247	74.1334
	3.50363	80.5183	3.50335	64.1774	3.50367	115.424	3.50413	74.2473
	3.5053	80.5958	3.50502	64.2504	3.50533	115.442	3.5058	74.2971
	3.50697	80.5068	3.50668	64.1747	3.507	115.451	3.50747	74.2959
	3.50863	80.9113	3.50835	64.2987	3.50867	115.431	3.50913	74.4199
	3.5103	81.0532	3.51002	64.2506	3.51033	115.72	3.5108	74.2582
	3.51197	81.0089	3.51168	64.3799	3.512	115.988	3.51247	73.7628
	3.51363	81.0736	3.51335	64.2289	3.51367	115.986	3.51413	73.348
	3.5153	81.0315	3.51502	64.2337	3.51533	116.003	3.5158	73.2764
	3.51697	81.0397	3.51668	64.3551	3.517	115.967	3.51747	73.3487
	3.51863	81.0285	3.51835	64.1194	3.51867	115.999	3.51913	73.3936
	3.5203	81.003	3.52002	64.1186	3.52033	115.974	3.5208	73.3826
	3.52197	81.0826	3.52168	64.2589	3.522	115.99	3.52247	73.3088
	3.52363	81.0569	3.52335	64.1747	3.52367	116.01	3.52413	73.2523
	3.5253	81.3688	3.52502	64.3383	3.52533	115.972	3.5258	73.461
	3.52697	81.5193	3.52668	64.0567	3.527	115.992	3.52747	73.3458
	3.52863	81.4443	3.52835	64.1953	3.52867	115.983	3.52913	72.7841
	3.5303	81.4869	3.53002	64.6387	3.53033	115.982	3.5308	72.4372
	3.53197	81.5371	3.53168	64.503	3.532	116.002	3.53247	72.3764
	3.53363	81.6993	3.53335	64.6232	3.53367	115.968	3.53413	72.5786
	3.5353	81.8739	3.53502	64.4052	3.53533	116.002	3.5358	72.4203
	3.53697	81.4483	3.53668	64.4152	3.537	115.977	3.53747	72.3973
	3.53863	81.4729	3.53835	64.3396	3.53867	115.989	3.53913	72.2589
	3.5403	81.4411	3.54002	64.1458	3.54033	115.998	3.5408	72.3505
	3.54197	81.8105	3.54168	64.2373	3.542	115.975	3.54247	72.566
	3.54363	81.9661	3.54335	64.3115	3.54367	116	3.54413	72.3112
	3.5453	81.9371	3.54502	69.5465	3.54533	115.975	3.5458	71.4131
	3.54697	81.9912	3.54668	69.4371	3.547	115.98	3.54747	70.9753
	3.54863	81.9755	3.54835	69.4732	3.54867	116	3.54913	70.7991
	3.5503	81.9366	3.55002	69.4784	3.55033	115.968	3.5508	70.956
	3.55197	81.9821	3.55168	69.4914	3.552	116.003	3.55247	70.84
	3.55363	81.919	3.55335	69.4465	3.55367	115.971	3.55413	70.8823
	3.5553	81.9768	3.55502	69.0384	3.55533	115.985	3.5558	70.9988
	3.55697	81.997	3.55668	69.042	3.557	115.993	3.55747	70.851
	3.55863	81.9893	3.55835	68.8833	3.55867	115.975	3.55913	70.9181
	3.5603	82.0073	3.56002	68.998	3.56033	115.717	3.5608	71.2151
	3.56197	81.9296	3.56168	68.9194	3.562	115.427	3.56247	70.2335
	3.56363	81.9737	3.56335	68.8898	3.56367	115.433	3.56413	69.6886
	3.5653	81.9725	3.56502	69.0458	3.56533	115.469	3.5658	69.4399
	3.56697	81.9669	3.56668	68.8389	3.567	115.421	3.56747	69.4967
	3.56863	81.9121	3.56835	69.0077	3.56867	115.463	3.56913	69.3321
	3.5703	81.9549	3.57002	69.2441	3.57033	115.456	3.5708	69.4588
	3.57197	82.0159	3.57168	68.916	3.572	115.446	3.57247	69.5233
	3.57363	81.9474	3.57335	69.1669	3.57367	115.463	3.57413	69.4218
	3.5753	81.2244	3.57502	68.8861	3.57533	115.436	3.5758	69.5892
	3.57697	81.0759	3.57668	68.9201	3.577	115.235	3.57747	69.6737
	3.57863	81.1634	3.57835	68.8375	3.57867	114.994	3.57913	68.6104
	3.5803	81.1926	3.58002	68.9348	3.58033	114.962	3.5808	68.1069
	3.58197	81.0956	3.58168	69.1395	3.582	114.982	3.58247	67.9057
	3.58363	81.1038	3.58335	68.8242	3.58367	114.975	3.58413	67.9857
	3.5853	81.1554	3.58502	68.9273	3.58533	115.005	3.5858	67.9243
	3.58697	80.9916	3.58668	69.0652	3.587	114.984	3.58747	68.0488
	3.58863	81.0801	3.58835	69.3343	3.58867	114.985	3.58913	68.1101
	3.5903	81.2319	3.59002	69.4672	3.59033	115.001	3.5908	67.9233
	3.59197	80.7603	3.59168	69.3316	3.592	114.976	3.59247	68.1089
	3.59363	80.6442	3.59335	69.4489	3.59367	114.752	3.59413	68.0031
	3.5953	80.4944	3.59502	69.5469	3.59533	114.502	3.5958	67.7815
	3.59697	80.566	3.59668	69.5198	3.597	114.494	3.59747	67.5505
	3.59863	80.5429	3.59835	69.5183	3.59867	114.531	3.59913	67.5059
	3.6003	80.5878	3.60002	69.4716	3.60033	114.489	3.6008	67.6696
	3.60197	80.63	3.60168	69.5135	3.602	114.523	3.60247	67.6538
	3.60363	80.5211	3.60335	69.5796	3.60367	114.502	3.60413	67.6126
	3.6053	80.6167	3.60502	69.985	3.60533	114.499	3.6058	67.6823
	3.60697	80.4973	3.60668	70.1401	3.607	114.515	3.60747	67.5123
	3.60863	80.176	3.60835	69.8524	3.60867	114.499	3.60913	67.6157
	3.6103	80.1571	3.61002	69.9281	3.61033	114.048	3.6108	67.9236
	3.61197	80.0646	3.61168	69.8537	3.612	113.555	3.61247	67.7333
	3.61363	80.095	3.61335	69.7867	3.61367	113.546	3.61413	67.6749
	3.6153	80.0529	3.61502	69.9776	3.61533	113.574	3.6158	67.5025
	3.61697	80.0767	3.61668	70.3573	3.617	113.542	3.61747	67.6033
	3.61863	80.1544	3.61835	70.2191	3.61867	113.578	3.61913	67.4926
	3.6203	80.0329	3.62002	69.9281	3.62033	113.554	3.6208	67.5664
	3.62197	80.0722	3.62168	69.8288	3.622	113.551	3.62247	67.6781
	3.62363	80.1193	3.62335	69.8864	3.62367	113.563	3.62413	67.5284
	3.6253	80.1357	3.62502	69.9997	3.62533	113.548	3.6258	67.631
	3.62697	80.2371	3.62668	70.0961	3.627	113.311	3.62747	67.6643
	3.62863	80.0501	3.62835	69.8812	3.62867	113.09	3.62913	68.2408
	3.6303	80.0904	3.63002	69.9009	3.63033	113.079	3.6308	68.5966
	3.63197	80.0445	3.63168	69.994	3.632	113.107	3.63247	68.3976
	3.63363	80.1099	3.63335	70.005	3.63367	113.068	3.63413	68.4943
	3.6353	80.2711	3.63502	70.1472	3.63533	113.102	3.6358	68.529
	3.63697	80.0169	3.63668	70.2326	3.637	113.085	3.63747	68.5323
	3.63863	80.0815	3.63835	69.8647	3.63867	113.079	3.63913	68.566
	3.6403	80.1034	3.64002	69.89	3.64033	113.105	3.6408	68.4632
	3.64197	80.1231	3.64168	69.845	3.642	113.084	3.64247	68.5321
	3.64363	80.206	3.64335	69.9906	3.64367	112.824	3.64413	68.4553
	3.6453	80.0484	3.64502	69.883	3.64533	112.592	3.6458	69.1312
	3.64697	80.0985	3.64668	69.8934	3.647	112.585	3.64747	69.5282
	3.64863	80.1873	3.64835	70.0065	3.64867	112.62	3.64913	69.4672
	3.6503	80.1602	3.65002	69.9518	3.65033	112.581	3.6508	69.5781
	3.65197	80.1875	3.65168	70.0276	3.652	112.615	3.65247	69.3928
	3.65363	80.0488	3.65335	69.8988	3.65367	112.602	3.65413	69.4739
	3.6553	80.0857	3.65502	69.817	3.65533	112.59	3.6558	69.689
	3.65697	80.0696	3.65668	69.8899	3.657	112.61	3.65747	69.4223
	3.65863	80.0539	3.65835	70.1056	3.65867	112.584	3.65913	69.4748
	3.6603	80.1182	3.66002	70.0012	3.66033	112.081	3.6608	69.3898
	3.66197	80.0578	3.66168	69.8939	3.662	111.667	3.66247	70.0459
	3.66363	80.1223	3.66335	69.9227	3.66367	111.662	3.66413	70.4112
	3.6653	80.1135	3.66502	70.0369	3.66533	111.684	3.6658	70.3912
	3.66697	80.1219	3.66668	69.9203	3.667	111.642	3.66747	70.5117
	3.66863	80.1896	3.66835	69.9055	3.66867	111.67	3.66913	70.3659
	3.6703	80.0805	3.67002	69.8463	3.67033	111.651	3.6708	70.4431
	3.67197	80.1087	3.67168	69.7769	3.672	111.67	3.67247	70.4473
	3.67363	80.062	3.67335	69.9452	3.67367	111.697	3.67413	70.3552
	3.6753	80.0734	3.67502	70.3102	3.67533	111.647	3.6758	70.4133
	3.67697	80.1282	3.67668	70.0895	3.677	111.201	3.67747	70.4327
	3.67863	80.0597	3.67835	69.9015	3.67867	110.777	3.67913	71.0865
	3.6803	80.1157	3.68002	69.7587	3.68033	110.763	3.6808	71.4711
	3.68197	80.1045	3.68168	69.8863	3.682	110.803	3.68247	71.5813
	3.68363	80.0902	3.68335	69.8461	3.68367	110.779	3.68413	71.766
	3.6853	80.1745	3.68502	69.8624	3.68533	110.786	3.6858	71.5054
	3.68697	80.0759	3.68668	69.8735	3.687	110.771	3.68747	71.5378
	3.68863	80.131	3.68835	69.3617	3.68867	110.779	3.68913	71.5588
	3.6903	80.0552	3.69002	69.4249	3.69033	110.8	3.6908	71.5202
	3.69197	80.0601	3.69168	69.4069	3.692	110.778	3.69247	71.5836
	3.69363	80.1138	3.69335	69.4287	3.69367	109.925	3.69413	71.4509
	3.6953	80.045	3.69502	69.528	3.69533	109.307	3.6958	71.4755
	3.69697	80.0788	3.69668	69.4318	3.697	109.289	3.69747	71.6271
	3.69863	80.0743	3.69835	69.5545	3.69867	109.333	3.69913	71.5117
	3.7003	80.1011	3.70002	69.4054	3.70033	109.332	3.7008	71.5641
	3.70197	80.1355	3.70168	69.5306	3.702	109.346	3.70247	71.5646
	3.70363	80.0883	3.70335	69.6301	3.70367	109.308	3.70413	71.5144
	3.7053	80.1102	3.70502	69.3519	3.70533	109.308	3.7058	71.4577
	3.70697	80.1116	3.70668	69.447	3.707	109.345	3.70747	71.4725
	3.70863	79.6922	3.70835	69.4305	3.70867	109.302	3.70913	71.5649
	3.7103	79.6886	3.71002	69.4471	3.71033	108.105	3.7108	71.51
	3.71197	79.583	3.71168	69.4405	3.712	107.304	3.71247	71.5119
	3.71363	79.6368	3.71335	69.3798	3.71367	107.279	3.71413	71.5739
	3.7153	79.6357	3.71502	69.4943	3.71533	107.312	3.7158	71.3534
	3.71697	79.6794	3.71668	69.3359	3.717	107.278	3.71747	71.5038
	3.71863	79.7654	3.71835	69.4283	3.71867	107.343	3.71913	71.4211
	3.7203	79.6664	3.72002	69.5747	3.72033	107.36	3.7208	71.4818
	3.72197	79.7046	3.72168	69.4085	3.722	107.284	3.72247	71.4634
	3.72363	79.684	3.72335	69.464	3.72367	107.304	3.72413	71.444
	3.7253	79.3514	3.72502	69.4381	3.72533	107.275	3.7258	71.6293
	3.72697	79.3969	3.72668	69.5315	3.727	106.348	3.72747	71.9933
	3.72863	79.2376	3.72835	69.6023	3.72867	105.646	3.72913	71.168
	3.7303	79.3011	3.73002	69.4095	3.73033	105.632	3.7308	70.9619
	3.73197	79.2913	3.73168	69.4676	3.732	105.676	3.73247	70.8688
	3.73363	79.2788	3.73335	69.5519	3.73367	105.627	3.73413	70.9877
	3.7353	79.3707	3.73502	69.5615	3.73533	105.677	3.7358	71.3575
	3.73697	79.2927	3.73668	69.4534	3.737	105.683	3.73747	71.0111
	3.73863	79.3281	3.73835	67.066	3.73867	105.639	3.73913	70.8575
	3.7403	79.3216	3.74002	66.9609	3.74033	105.663	3.7408	70.914
	3.74197	78.2464	3.74168	67.1415	3.742	105.629	3.74247	70.9929
	3.74363	78.1458	3.74335	67.3195	3.74367	105.07	3.74413	70.8998
	3.7453	78.1314	3.74502	66.796	3.74533	104.649	3.7458	70.1892
	3.74697	78.2159	3.74668	66.8446	3.747	104.625	3.74747	69.8966
	3.74863	78.2745	3.74835	66.5775	3.74867	104.653	3.74913	70.0852
	3.7503	78.1941	3.75002	66.6473	3.75033	104.61	3.7508	70.1325
	3.75197	78.2995	3.75168	66.6445	3.752	104.648	3.75247	69.8996
	3.75363	78.1105	3.75335	66.7166	3.75367	104.633	3.75413	69.9103
	3.7553	78.1822	3.75502	67.0107	3.75533	104.623	3.7558	69.9299
	3.75697	78.2466	3.75668	66.6986	3.757	104.653	3.75747	69.8333
	3.75863	77.726	3.75835	66.6948	3.75867	104.626	3.75913	69.8935
	3.7603	77.7298	3.76002	66.7032	3.76033	104.975	3.7608	69.9154
	3.76197	77.8979	3.76168	66.1709	3.762	105.177	3.76247	69.5538
	3.76363	77.8014	3.76335	66.3189	3.76367	105.145	3.76413	69.4739
	3.7653	77.6287	3.76502	66.1007	3.76533	105.185	3.7658	69.7623
	3.76697	77.6468	3.76668	66.134	3.767	105.15	3.76747	69.7487
	3.76863	77.7762	3.76835	66.2182	3.76867	105.178	3.76913	69.3331
	3.7703	77.64	3.77002	66.1726	3.77033	105.151	3.7708	69.4905
	3.77197	77.7121	3.77168	66.2966	3.772	105.133	3.77247	69.4624
	3.77363	77.7026	3.77335	66.2586	3.77367	105.173	3.77413	69.4836
	3.7753	77.5854	3.77502	66.2134	3.77533	105.142	3.7758	69.6975
	3.77697	77.7135	3.77668	66.2242	3.777	105.816	3.77747	69.7595
	3.77863	77.5961	3.77835	66.1038	3.77867	106.289	3.77913	69.1543
	3.7803	77.6296	3.78002	66.1933	3.78033	106.257	3.7808	69.0497
	3.78197	77.6387	3.78168	65.9955	3.782	106.316	3.78247	68.7488
	3.78363	77.6233	3.78335	66.1191	3.78367	106.254	3.78413	68.8983
	3.7853	77.6989	3.78502	66.3733	3.78533	106.331	3.7858	69.2696
	3.78697	77.5707	3.78668	66.096	3.787	106.301	3.78747	69.0319
	3.78863	77.6419	3.78835	66.1734	3.78867	106.269	3.78913	68.9299
	3.7903	77.6454	3.79002	66.2164	3.79033	106.311	3.7908	68.9482
	3.79197	77.8622	3.79168	66.3584	3.792	106.268	3.79247	69.0277
	3.79363	77.9899	3.79335	66.4084	3.79367	107.316	3.79413	68.8491
	3.7953	77.6	3.79502	66.2341	3.79533	107.818	3.7958	68.9506
	3.79697	77.7051	3.79668	66.3305	3.797	107.742	3.79747	69.1258
	3.79863	77.8313	3.79835	66.1431	3.79867	107.802	3.79913	68.8709
	3.8003	77.6536	3.80002	66.1773	3.80033	107.741	3.8008	69.0107
	3.80197	77.672	3.80168	66.3134	3.802	107.787	3.80247	69.1778
	3.80363	77.5484	3.80335	66.1657	3.80367	107.806	3.80413	69.1276
	3.8053	77.6239	3.80502	66.377	3.80533	107.757	3.8058	69.1494
	3.80697	77.6341	3.80668	66.0367	3.807	107.787	3.80747	68.9521
	3.80863	78.5924	3.80835	66.1557	3.80867	107.761	3.80913	69.0739
	3.8103	78.8078	3.81002	66.4742	3.81033	108.415	3.8108	69.2049
	3.81197	78.6048	3.81168	65.6741	3.812	108.784	3.81247	69.441
	3.81363	78.6624	3.81335	65.8321	3.81367	108.798	3.81413	69.6304
	3.8153	78.7178	3.81502	65.9898	3.81533	108.837	3.8158	69.3227
	3.81697	78.7179	3.81668	65.9799	3.817	108.755	3.81747	69.4647
	3.81863	78.7894	3.81835	65.8993	3.81867	108.794	3.81913	69.5586
	3.8203	78.6223	3.82002	65.6636	3.82033	108.795	3.8208	69.4813
	3.82197	78.6772	3.82168	65.7831	3.822	108.767	3.82247	69.6474
	3.82363	78.6459	3.82335	65.7356	3.82367	108.797	3.82413	69.5484
	3.8253	79.4898	3.82502	65.7537	3.82533	108.775	3.8258	69.6754
	3.82697	79.6598	3.82668	65.9752	3.827	109.154	3.82747	69.5167
	3.82863	79.5965	3.82835	65.1566	3.82867	109.325	3.82913	70.2288
[truncated: 8,682 more rows]

## Sheet: Supplementary Figure 5b
Supplementary Figure 5b	Radio-HPLC analysis of stabilities of [18F]3 after 2 h incubation in different media
	0 min (in vitro)		saline (in vitro)		serum (in vitro)		ethanol (in vitro)
	Time (min)	Intensity (mAU)	Time (min)	Intensity (mAU)	Time (min)	Intensity (mAU)	Time (min)	Intensity (mAU)
	0.513717	102.263	0.514	95.0761	0.5136	105.127	0.51495	88.2043
	0.515383	102.399	0.515667	95.0788	0.515267	105.162	0.516617	88.2001
	0.51705	102.365	0.517333	95.1173	0.516933	105.169	0.518283	88.2305
	0.518717	102.402	0.519	95.1538	0.5186	105.143	0.51995	88.1546
	0.520383	102.377	0.520667	95.0272	0.520267	104.998	0.521617	87.9968
	0.52205	102.383	0.522333	95.0603	0.521933	104.635	0.523283	87.786
	0.523717	102.388	0.524	95.046	0.5236	104.656	0.52495	87.7597
	0.525383	102.369	0.525667	95.0254	0.525267	104.664	0.526617	87.77
	0.52705	102.408	0.527333	95.0637	0.526933	104.63	0.528283	87.7336
	0.528717	102.369	0.529	95.0493	0.5286	104.684	0.52995	87.7698
	0.530383	102.457	0.530667	95.0826	0.530267	104.66	0.531617	87.7538
	0.53205	102.514	0.532333	95.0578	0.531933	104.666	0.533283	87.7585
	0.533717	102.369	0.534	95.0154	0.5336	104.651	0.53495	87.7956
	0.535383	102.402	0.535667	95.0415	0.535267	104.642	0.536617	87.6993
	0.53705	102.384	0.537333	95.0392	0.536933	104.288	0.538283	87.5569
	0.538717	102.379	0.539	95.0705	0.5386	103.666	0.53995	87.2842
	0.540383	102.396	0.540667	95.0615	0.540267	103.691	0.541617	87.2645
	0.54205	102.378	0.542333	95.0818	0.541933	103.734	0.543283	87.2563
	0.543717	102.424	0.544	94.986	0.5436	103.67	0.54495	87.2374
	0.545383	102.383	0.545667	94.6801	0.545267	103.721	0.546617	87.3223
	0.54705	102.378	0.547333	94.684	0.546933	103.677	0.548283	87.5194
	0.548717	102.406	0.549	94.6763	0.5486	103.69	0.54995	87.5356
	0.550383	102.374	0.550667	94.6592	0.550267	103.696	0.551617	87.6702
	0.55205	102.408	0.552333	94.7027	0.551933	103.663	0.553283	87.2583
	0.553717	102.384	0.554	94.6547	0.5536	103.343	0.55495	87.2901
	0.555383	102.379	0.555667	94.6993	0.555267	102.754	0.556617	87.3427
	0.55705	102.41	0.557333	94.7132	0.556933	102.763	0.558283	87.2492
	0.558717	102.372	0.559	94.6609	0.5586	102.796	0.55995	87.2412
	0.560383	102.406	0.560667	94.4208	0.560267	102.893	0.561617	87.2486
	0.56205	102.378	0.562333	93.7972	0.561933	102.907	0.563283	87.3344
	0.563717	101.933	0.564	93.7355	0.5636	102.758	0.56495	87.3107
	0.565383	101.866	0.565667	93.6154	0.565267	102.758	0.566617	87.3002
	0.56705	101.784	0.567333	93.5591	0.566933	102.764	0.568283	87.3304
	0.568717	101.824	0.569	93.6013	0.5686	102.753	0.56995	87.2371
	0.570383	101.789	0.570667	93.5564	0.570267	102.385	0.571617	87.4765
	0.57205	101.796	0.572333	93.5936	0.571933	101.764	0.573283	87.7173
	0.573717	101.824	0.574	93.5786	0.5736	101.789	0.57495	87.7068
	0.575383	101.782	0.575667	93.609	0.575267	101.839	0.576617	87.7413
	0.57705	101.825	0.577333	93.1806	0.576933	101.789	0.578283	87.691
	0.578717	101.82	0.579	92.0533	0.5786	101.834	0.57995	87.7499
	0.580383	101.804	0.580667	92.0714	0.580267	101.782	0.581617	87.7141
	0.58205	101.853	0.582333	92.0478	0.581933	101.86	0.583283	87.7466
	0.583717	101.801	0.584	92.1027	0.5836	101.927	0.58495	87.7798
	0.585383	101.839	0.585667	92.1537	0.585267	101.782	0.586617	87.7018
	0.58705	101.789	0.587333	92.0247	0.586933	101.581	0.588283	88.1733
	0.588717	101.809	0.589	92.1897	0.5886	101.27	0.58995	88.7283
	0.590383	101.836	0.590667	92.3338	0.590267	101.279	0.591617	88.7295
	0.59205	101.861	0.592333	92.0737	0.591933	101.297	0.593283	88.7985
	0.593717	101.897	0.594	91.9347	0.5936	101.26	0.59495	88.7069
	0.595383	101.811	0.595667	91.5823	0.595267	101.328	0.596617	88.7473
	0.59705	101.81	0.597333	91.6023	0.596933	101.259	0.598283	88.7014
	0.598717	101.86	0.599	91.6032	0.5986	101.3	0.59995	88.7234
	0.600383	101.786	0.600667	91.5849	0.600267	101.343	0.601617	88.7608
	0.60205	101.854	0.602333	91.6061	0.601933	101.267	0.603283	88.6927
	0.603717	101.903	0.604	91.5395	0.6036	101.29	0.60495	89.4323
	0.605383	101.815	0.605667	91.5897	0.605267	101.273	0.606617	90.157
	0.60705	101.831	0.607333	91.5903	0.606933	101.342	0.608283	90.1292
	0.608717	101.9	0.609	91.573	0.6086	101.411	0.60995	90.1468
	0.610383	101.921	0.610667	91.595	0.610267	101.268	0.611617	90.0847
	0.61205	101.881	0.612333	91.6029	0.611933	101.328	0.613283	90.1266
	0.613717	101.876	0.614	91.5976	0.6136	101.266	0.61495	90.0929
	0.615383	101.936	0.615667	91.5719	0.615267	101.288	0.616617	90.1306
	0.61705	101.797	0.617333	91.5424	0.616933	101.306	0.618283	90.2171
	0.618717	101.839	0.619	91.5993	0.6186	101.267	0.61995	90.1173
	0.620383	101.799	0.620667	91.5828	0.620267	101.304	0.621617	90.5893
	0.62205	101.809	0.622333	91.5946	0.621933	101.268	0.623283	91.0768
	0.623717	101.842	0.624	91.5947	0.6236	101.286	0.62495	91.072
	0.625383	101.912	0.625667	91.543	0.625267	101.316	0.626617	91.0915
	0.62705	101.933	0.627333	91.8961	0.626933	101.276	0.628283	91.0542
	0.628717	101.838	0.629	92.5492	0.6286	101.319	0.62995	91.1116
	0.630383	102.319	0.630667	92.7361	0.630267	101.27	0.631617	91.1123
	0.63205	102.459	0.632333	92.9244	0.631933	101.295	0.633283	91.0868
	0.633717	102.388	0.634	92.6143	0.6336	101.328	0.63495	91.0683
	0.635383	102.426	0.635667	92.6582	0.635267	101.34	0.636617	91.0698
	0.63705	102.408	0.637333	92.5812	0.636933	101.654	0.638283	91.1001
	0.638717	102.403	0.639	92.6063	0.6386	101.902	0.63995	91.1046
	0.640383	102.424	0.640667	92.5932	0.640267	101.883	0.641617	91.0842
	0.64205	102.383	0.642333	92.5858	0.641933	101.91	0.643283	91.1159
	0.643717	102.435	0.644	93.1722	0.6436	101.802	0.64495	91.0857
	0.645383	102.402	0.645667	94.078	0.645267	101.871	0.646617	91.1919
	0.64705	102.385	0.647333	94.0895	0.646933	101.766	0.648283	91.0777
	0.648717	102.446	0.649	94.1229	0.6486	101.783	0.64995	91.1133
	0.650383	102.518	0.650667	94.0486	0.650267	101.8	0.651617	91.1543
	0.65205	102.471	0.652333	94.0988	0.651933	101.776	0.653283	91.0715
	0.653717	102.398	0.654	94.0534	0.6536	101.837	0.65495	91.1328
	0.655383	102.379	0.655667	94.0851	0.655267	101.909	0.656617	91.077
	0.65705	102.401	0.657333	94.0943	0.656933	101.813	0.658283	91.0839
	0.658717	102.371	0.659	94.0699	0.6586	101.832	0.65995	91.1219
	0.660383	102.412	0.660667	94.5972	0.660267	101.817	0.661617	91.0439
	0.66205	102.401	0.662333	95.6671	0.661933	101.84	0.663283	91.0919
	0.663717	102.717	0.664	95.5647	0.6636	101.797	0.66495	91.0782
	0.665383	102.816	0.665667	95.4808	0.665267	101.856	0.666617	91.0854
	0.66705	102.859	0.667333	95.4922	0.666933	101.926	0.668283	91.1274
	0.668717	102.834	0.669	95.526	0.6686	101.757	0.66995	91.0524
	0.670383	102.784	0.670667	95.5055	0.670267	101.829	0.671617	91.151
	0.67205	102.761	0.672333	95.5698	0.671933	101.9	0.673283	91.2438
	0.673717	102.786	0.674	95.5421	0.6736	101.801	0.67495	91.1201
	0.675383	102.756	0.675667	95.5047	0.675267	101.798	0.676617	91.1218
	0.67705	102.784	0.677333	95.8469	0.676933	101.741	0.678283	91.0992
	0.678717	102.762	0.679	96.4663	0.6786	101.794	0.67995	91.1164
	0.680383	102.756	0.680667	96.4991	0.680267	101.76	0.681617	91.0625
	0.68205	102.806	0.682333	96.5131	0.681933	101.763	0.683283	91.0794
	0.683717	102.754	0.684	96.4464	0.6836	101.776	0.68495	91.1351
	0.685383	102.791	0.685667	96.513	0.685267	101.764	0.686617	91.0951
	0.68705	102.765	0.687333	96.5149	0.686933	102.101	0.688283	91.6322
	0.688717	102.762	0.689	96.6211	0.6886	102.369	0.68995	92.084
	0.690383	102.796	0.690667	96.7006	0.690267	102.356	0.691617	92.0526
	0.69205	102.872	0.692333	96.4824	0.691933	102.376	0.693283	92.1231
	0.693717	102.857	0.694	96.8344	0.6936	102.329	0.69495	92.0088
	0.695383	102.787	0.695667	97.3573	0.695267	102.366	0.696617	92.0569
	0.69705	102.755	0.697333	97.4018	0.696933	102.335	0.698283	92.0375
	0.698717	102.812	0.699	97.4162	0.6986	102.348	0.69995	92.0313
	0.700383	102.753	0.700667	97.3855	0.700267	102.362	0.701617	92.0967
	0.70205	102.789	0.702333	97.429	0.701933	102.346	0.703283	92.2787
	0.703717	102.789	0.704	97.4789	0.7036	102.363	0.70495	93.032
	0.705383	102.768	0.705667	97.4454	0.705267	102.356	0.706617	93.5745
	0.70705	102.796	0.707333	97.4542	0.706933	102.369	0.708283	93.545
	0.708717	102.744	0.709	97.3964	0.7086	102.403	0.70995	93.5972
	0.710383	102.804	0.710667	97.7855	0.710267	102.325	0.711617	93.5712
	0.71205	102.836	0.712333	98.4257	0.711933	102.407	0.713283	93.6004
	0.713717	102.394	0.714	98.4403	0.7136	102.367	0.71495	93.5909
	0.715383	102.395	0.715667	98.4504	0.715267	102.379	0.716617	93.5907
	0.71705	102.37	0.717333	98.4062	0.716933	102.369	0.718283	93.5991
	0.718717	102.396	0.719	98.4421	0.7186	102.343	0.71995	93.5548
	0.720383	102.385	0.720667	98.4173	0.720267	102.368	0.721617	94.3553
	0.72205	102.383	0.722333	98.4449	0.721933	102.366	0.723283	95.047
	0.723717	102.414	0.724	98.4424	0.7236	102.35	0.72495	95.0331
	0.725383	102.372	0.725667	98.4271	0.725267	102.374	0.726617	95.0527
	0.72705	102.426	0.727333	98.4632	0.726933	102.439	0.728283	95.0148
	0.728717	102.406	0.729	98.428	0.7286	102.466	0.72995	95.05
	0.730383	101.896	0.730667	98.4427	0.730267	102.382	0.731617	95.0384
	0.73205	101.93	0.732333	98.4467	0.731933	102.426	0.733283	95.0468
	0.733717	102.73	0.734	98.4329	0.7336	102.472	0.73495	95.0845
	0.735383	102.754	0.735667	98.4742	0.735267	102.334	0.736617	95.0285
	0.73705	102.835	0.737333	98.4383	0.736933	102.553	0.738283	95.3223
	0.738717	103.2	0.739	98.4433	0.7386	102.734	0.73995	95.5076
	0.740383	103.253	0.740667	98.4383	0.740267	102.737	0.741617	95.4935
	0.74205	103.262	0.742333	98.4117	0.741933	102.756	0.743283	95.5315
	0.743717	103.237	0.744	98.2432	0.7436	102.74	0.74495	95.4787
	0.745383	103.228	0.745667	97.8728	0.745267	102.789	0.746617	95.5104
	0.74705	103.211	0.747333	97.8911	0.746933	102.734	0.748283	95.4976
	0.748717	103.256	0.749	97.8817	0.7486	102.736	0.74995	95.4883
	0.750383	103.206	0.750667	97.8458	0.750267	102.753	0.751617	95.5233
	0.75205	103.254	0.752333	97.9099	0.751933	102.744	0.753283	95.4582
	0.753717	103.376	0.754	97.8708	0.7536	102.776	0.75495	95.2284
	0.755383	104.179	0.755667	97.8742	0.755267	102.737	0.756617	95.0579
	0.75705	104.226	0.757333	97.8591	0.756933	102.758	0.758283	95.0272
	0.758717	104.204	0.759	97.8915	0.7586	102.821	0.75995	95.063
	0.760383	104.223	0.760667	97.7373	0.760267	102.724	0.761617	95.0039
	0.76205	104.231	0.762333	97.3852	0.761933	102.768	0.763283	95.0501
	0.763717	104.201	0.764	97.455	0.7636	102.75	0.76495	95.0483
	0.765383	104.245	0.765667	97.5286	0.765267	102.742	0.766617	95.0437
	0.76705	104.206	0.767333	97.3809	0.766933	102.756	0.768283	95.0556
	0.768717	104.232	0.769	97.4354	0.7686	102.724	0.76995	95.031
	0.770383	104.295	0.770667	97.3808	0.770267	103.035	0.771617	93.9254
	0.77205	104.631	0.772333	97.4115	0.771933	103.223	0.773283	93.0732
	0.773717	104.669	0.774	97.4247	0.7736	103.209	0.77495	93.0354
	0.775383	104.639	0.775667	97.3972	0.775267	103.244	0.776617	93.0808
	0.77705	104.653	0.777333	97.0735	0.776933	103.202	0.778283	93.0233
	0.778717	104.668	0.779	96.5061	0.7786	103.269	0.77995	93.0444
	0.780383	104.622	0.780667	96.4943	0.780267	103.21	0.781617	93.0229
	0.78205	104.669	0.782333	96.4897	0.781933	103.277	0.783283	93.0128
	0.783717	104.633	0.784	96.4589	0.7836	103.323	0.78495	93.0493
	0.785383	104.654	0.785667	96.5472	0.785267	103.193	0.786617	93.0163
	0.78705	104.847	0.787333	96.4792	0.786933	103.223	0.788283	91.6546
	0.788717	105.635	0.789	96.4773	0.7886	103.227	0.78995	90.7231
	0.790383	105.674	0.790667	96.4593	0.790267	103.215	0.791617	90.6893
	0.79205	105.644	0.792333	96.6659	0.791933	103.249	0.793283	90.7576
	0.793717	105.648	0.794	96.6679	0.7936	103.175	0.79495	90.6535
	0.795383	105.679	0.795667	96.5091	0.795267	103.224	0.796617	90.771
	0.79705	105.634	0.797333	96.496	0.796933	103.217	0.798283	90.9445
	0.798717	105.672	0.799	96.519	0.7986	103.216	0.79995	90.7198
	0.800383	105.628	0.800667	96.456	0.800267	103.236	0.801617	90.7167
	0.80205	105.649	0.802333	96.4937	0.801933	103.201	0.803283	90.6518
	0.803717	105.838	0.804	96.4653	0.8036	103.236	0.80495	89.6107
	0.805383	106.72	0.805667	96.4812	0.805267	103.209	0.806617	89.0143
	0.80705	106.769	0.807333	96.4836	0.806933	103.206	0.808283	88.7171
	0.808717	106.75	0.809	96.4705	0.8086	103.281	0.80995	88.7329
	0.810383	106.749	0.810667	96.4936	0.810267	103.194	0.811617	88.6756
	0.81205	106.764	0.812333	96.4756	0.811933	103.234	0.813283	88.7086
	0.813717	106.72	0.814	96.4801	0.8136	103.216	0.81495	88.7094
	0.815383	106.779	0.815667	96.493	0.815267	103.208	0.816617	88.7097
	0.81705	106.772	0.817333	96.4691	0.816933	103.238	0.818283	88.7396
	0.818717	106.748	0.819	96.5148	0.8186	103.212	0.81995	88.7244
	0.820383	107.039	0.820667	96.5051	0.820267	103.237	0.821617	87.8994
	0.82205	108.312	0.822333	96.4942	0.821933	103.219	0.823283	87.319
	0.823717	108.352	0.824	96.5122	0.8236	103.215	0.82495	87.2863
	0.825383	108.338	0.825667	96.4931	0.825267	103.25	0.826617	87.3035
	0.82705	108.323	0.827333	96.5283	0.826933	103.214	0.828283	87.2824
	0.828717	108.339	0.829	96.4701	0.8286	103.29	0.82995	87.2888
	0.830383	108.304	0.830667	96.4655	0.830267	103.306	0.831617	87.2686
	0.83205	108.345	0.832333	96.5114	0.831933	103.275	0.833283	87.3204
	0.833717	108.317	0.834	96.4652	0.8336	103.329	0.83495	87.3758
	0.835383	108.33	0.835667	96.4956	0.835267	103.307	0.836617	87.2541
	0.83705	108.493	0.837333	96.4381	0.836933	103.286	0.838283	87.0392
	0.838717	109.311	0.839	96.4749	0.8386	103.25	0.83995	86.8872
	0.840383	109.343	0.840667	96.5345	0.840267	103.222	0.841617	86.8653
	0.84205	109.303	0.842333	96.4428	0.841933	103.288	0.843283	86.9122
	0.843717	109.316	0.844	96.682	0.8436	103.197	0.84495	86.9163
	0.845383	109.333	0.845667	96.933	0.845267	103.282	0.846617	86.9296
	0.84705	109.286	0.847333	96.9081	0.846933	103.343	0.848283	86.9525
	0.848717	109.333	0.849	96.9277	0.8486	103.24	0.84995	86.8517
	0.850383	109.303	0.850667	96.8493	0.850267	103.246	0.851617	86.8915
	0.85205	109.325	0.852333	96.925	0.851933	103.217	0.853283	86.8464
	0.853717	109.347	0.854	96.9587	0.8536	103.235	0.85495	86.8931
	0.855383	109.301	0.855667	96.921	0.855267	103.235	0.856617	86.9327
	0.85705	109.334	0.857333	96.9329	0.856933	103.21	0.858283	86.8708
	0.858717	109.308	0.859	96.8905	0.8586	103.258	0.85995	86.9031
	0.860383	109.311	0.860667	97.1705	0.860267	103.196	0.861617	86.8579
	0.86205	109.34	0.862333	97.4005	0.861933	103.241	0.863283	86.8731
	0.863717	109.322	0.864	97.4105	0.8636	103.234	0.86495	86.906
	0.865383	109.342	0.865667	97.4269	0.865267	103.297	0.866617	86.8635
	0.86705	109.311	0.867333	97.3831	0.866933	103.352	0.868283	86.8996
	0.868717	109.316	0.869	97.4161	0.8686	103.218	0.86995	86.9188
	0.870383	109.253	0.870667	97.3912	0.870267	103.229	0.871617	87.1766
	0.87205	108.76	0.872333	97.4099	0.871933	103.222	0.873283	87.3003
	0.873717	108.799	0.874	97.4324	0.8736	103.223	0.87495	87.4961
	0.875383	108.769	0.875667	97.5324	0.875267	103.261	0.876617	87.5248
	0.87705	108.78	0.877333	97.5589	0.876933	103.217	0.878283	87.2653
	0.878717	108.795	0.879	97.5258	0.8786	103.244	0.87995	87.2705
	0.880383	108.743	0.880667	97.4016	0.880267	103.212	0.881617	87.2763
	0.88205	108.796	0.882333	97.3917	0.881933	103.215	0.883283	87.267
	0.883717	108.775	0.884	97.3487	0.8836	103.257	0.88495	87.3363
	0.885383	108.786	0.885667	97.3964	0.885267	103.205	0.886617	87.2742
	0.88705	108.421	0.887333	97.3879	0.886933	103.307	0.888283	87.5798
	0.888717	106.773	0.889	97.4006	0.8886	103.377	0.88995	87.751
	0.890383	106.797	0.890667	97.4221	0.890267	103.236	0.891617	87.7174
	0.89205	106.743	0.892333	97.3686	0.891933	103.274	0.893283	87.7667
	0.893717	106.74	0.894	97.3891	0.8936	103.205	0.89495	87.6981
	0.895383	106.774	0.895667	97.3615	0.895267	103.271	0.896617	87.7214
	0.89705	106.74	0.897333	97.3805	0.896933	103.32	0.898283	87.7393
	0.898717	106.798	0.899	97.4189	0.8986	103.22	0.89995	87.7055
	0.900383	106.741	0.900667	97.3714	0.900267	103.239	0.901617	87.7433
	0.90205	106.751	0.902333	97.411	0.901933	103.198	0.903283	87.8133
	0.903717	106.184	0.904	97.3813	0.9036	102.933	0.90495	87.7801
	0.905383	104.217	0.905667	97.3831	0.905267	102.742	0.906617	87.7459
	0.90705	104.25	0.907333	97.3941	0.906933	102.727	0.908283	87.7145
	0.908717	104.232	0.909	97.3749	0.9086	102.761	0.90995	87.761
	0.910383	104.213	0.910667	97.6601	0.910267	102.711	0.911617	87.696
	0.91205	104.24	0.912333	97.8682	0.911933	102.746	0.913283	87.7189
	0.913717	104.201	0.914	97.8569	0.9136	102.748	0.91495	87.748
	0.915383	104.235	0.915667	97.8863	0.915267	102.73	0.916617	87.7297
	0.91705	104.207	0.917333	97.85	0.916933	102.764	0.918283	87.8017
	0.918717	104.216	0.919	97.8883	0.9186	102.742	0.91995	87.7701
	0.920383	103.888	0.920667	97.8624	0.920267	102.491	0.921617	87.7669
	0.92205	102.738	0.922333	97.8784	0.921933	102.364	0.923283	87.7862
	0.923717	102.786	0.924	97.9288	0.9236	102.341	0.92495	87.736
	0.925383	102.756	0.925667	97.8503	0.925267	102.382	0.926617	87.773
	0.92705	102.747	0.927333	98.3357	0.926933	102.357	0.928283	87.7224
	0.928717	102.802	0.929	98.8295	0.9286	102.372	0.92995	87.7299
	0.930383	102.786	0.930667	98.8352	0.930267	102.376	0.931617	87.7348
	0.93205	102.82	0.932333	98.8732	0.931933	102.35	0.933283	87.7313
	0.933717	102.803	0.934	98.8088	0.9336	102.39	0.93495	87.7903
	0.935383	102.763	0.935667	98.8488	0.935267	102.466	0.936617	87.6838
	0.93705	102.578	0.937333	98.8168	0.936933	102.008	0.938283	87.3754
	0.938717	101.759	0.939	98.8389	0.9386	101.793	0.93995	87.3011
	0.940383	101.798	0.940667	98.8559	0.940267	101.822	0.941617	87.2485
	0.94205	101.78	0.942333	98.8218	0.941933	101.851	0.943283	87.3165
	0.943717	101.774	0.944	99.1003	0.9436	101.756	0.94495	87.268
	0.945383	101.811	0.945667	99.3418	0.945267	101.784	0.946617	87.3212
	0.94705	101.766	0.947333	99.335	0.946933	101.789	0.948283	87.283
	0.948717	101.814	0.949	99.3564	0.9486	101.895	0.94995	87.2535
	0.950383	101.779	0.950667	99.3747	0.950267	101.938	0.951617	87.3052
	0.95205	101.783	0.952333	99.397	0.951933	101.767	0.953283	87.2434
	0.953717	101.949	0.954	99.3224	0.9536	101.102	0.95495	87.271
	0.955383	102.402	0.955667	99.333	0.955267	100.821	0.956617	87.3045
	0.95705	102.392	0.957333	99.3613	0.956933	100.734	0.958283	87.2347
	0.958717	102.357	0.959	99.3333	0.9586	100.775	0.95995	87.3099
	0.960383	102.38	0.960667	99.3488	0.960267	100.753	0.961617	87.2598
	0.96205	102.418	0.962333	99.3564	0.961933	100.769	0.963283	87.2687
	0.963717	102.355	0.964	99.3529	0.9636	100.769	0.96495	87.273
	0.965383	102.378	0.965667	99.3856	0.965267	100.735	0.966617	87.2306
	0.96705	102.355	0.967333	99.33	0.966933	100.784	0.968283	87.2705
	0.968717	102.353	0.969	99.3639	0.9686	100.842	0.96995	87.2415
	0.970383	102.616	0.970667	99.3403	0.970267	100.151	0.971617	87.6787
	0.97205	103.279	0.972333	99.3439	0.971933	99.8137	0.973283	87.9765
	0.973717	103.299	0.974	99.3742	0.9736	99.7545	0.97495	87.7451
	0.975383	103.236	0.975667	99.335	0.975267	99.7975	0.976617	87.8047
	0.97705	103.226	0.977333	99.3499	0.976933	99.7661	0.978283	87.7275
	0.978717	103.256	0.979	99.3339	0.9786	99.8128	0.97995	87.7457
	0.980383	103.221	0.980667	99.3261	0.980267	99.8209	0.981617	87.7319
	0.98205	103.259	0.982333	99.3805	0.981933	99.7694	0.983283	87.7964
	0.983717	103.236	0.984	99.4032	0.9836	99.8021	0.98495	87.8502
	0.985383	103.229	0.985667	99.3972	0.985267	99.7706	0.986617	87.7251
	0.98705	103.485	0.987333	99.3357	0.986933	99.4894	0.988283	88.0294
	0.988717	104.2	0.989	99.3769	0.9886	99.3604	0.98995	88.1922
	0.990383	104.235	0.990667	99.4265	0.990267	99.3072	0.991617	88.1329
	0.99205	104.22	0.992333	99.3259	0.991933	99.3802	0.993283	88.1809
	0.993717	104.219	0.994	99.3498	0.9936	99.3439	0.99495	88.1667
	0.995383	104.249	0.995667	99.3599	0.995267	99.369	0.996617	88.1774
	0.99705	104.203	0.997333	99.3473	0.996933	99.3269	0.998283	88.1852
	0.998717	104.239	0.999	99.3735	0.9986	99.301	0.99995	88.1466
	1.00038	104.224	1.00067	99.3165	1.00027	99.397	1.00162	88.1854
	1.00205	104.222	1.00233	99.3844	1.00193	99.3251	1.00328	88.1682
	1.00372	104.524	1.004	99.3742	1.0036	99.6539	1.00495	88.5626
	1.00538	105.157	1.00567	99.3517	1.00527	99.7908	1.00662	88.7084
	1.00705	105.185	1.00733	99.3687	1.00693	99.7619	1.00828	88.8245
	1.00872	105.173	1.009	99.3345	1.0086	99.8176	1.00995	88.8238
	1.01038	105.158	1.01067	99.0903	1.01027	99.758	1.01162	88.707
	1.01205	105.198	1.01233	98.8494	1.01193	99.7997	1.01328	88.7152
	1.01372	105.146	1.014	98.853	1.0136	99.8062	1.01495	88.744
	1.01538	105.181	1.01567	98.8835	1.01527	99.7565	1.01662	88.6767
	1.01705	105.18	1.01733	98.8802	1.01693	99.7969	1.01828	88.7278
	1.01872	105.176	1.019	98.8949	1.0186	99.7837	1.01995	88.722
	1.02038	105.203	1.02067	98.8766	1.02027	100.461	1.02162	89.4941
	1.02205	105.157	1.02233	98.8476	1.02193	100.787	1.02328	89.7793
	1.02372	105.183	1.024	98.8718	1.0236	100.755	1.02495	89.6311
	1.02538	105.175	1.02567	98.8375	1.02527	100.812	1.02662	89.6737
	1.02705	105.148	1.02733	98.8615	1.02693	100.783	1.02828	89.6383
	1.02872	105.199	1.029	98.849	1.0286	100.809	1.02995	89.644
	1.03038	105.192	1.03067	98.8218	1.03027	100.786	1.03162	89.6635
	1.03205	105.227	1.03233	98.8596	1.03193	100.75	1.03328	89.6152
	1.03372	105.224	1.034	98.8361	1.0336	100.794	1.03495	89.6702
	1.03538	105.168	1.03567	98.9249	1.03527	100.754	1.03662	89.6378
	1.03705	105.344	1.03733	98.971	1.03693	101.839	1.03828	89.9834
	1.03872	105.622	1.039	98.8588	1.0386	102.415	1.03995	90.1209
	1.04038	105.657	1.04067	98.8876	1.04027	102.356	1.04162	90.1054
	1.04205	105.674	1.04233	98.9359	1.04193	102.394	1.04328	90.1374
	1.04372	105.624	1.044	98.891	1.0436	102.358	1.04495	90.1183
	1.04538	105.665	1.04567	98.8497	1.04527	102.398	1.04662	90.1237
	1.04705	105.639	1.04733	98.905	1.04693	102.417	1.04828	90.1346
	1.04872	105.664	1.049	98.9453	1.0486	102.362	1.04995	90.1008
	1.05038	105.637	1.05067	98.8566	1.05027	102.396	1.05162	90.1476
	1.05205	105.643	1.05233	98.9178	1.05193	102.363	1.05328	90.1744
	1.05372	105.85	1.054	98.8474	1.0536	102.646	1.05495	90.5696
	1.05538	106.306	1.05567	98.8912	1.05527	102.768	1.05662	90.6855
	1.05705	106.294	1.05733	98.9452	1.05693	102.753	1.05828	90.6726
	1.05872	106.282	1.059	98.8607	1.0586	102.796	1.05995	90.7288
	1.06038	106.25	1.06067	98.867	1.06027	102.749	1.06162	90.7048
	1.06205	106.281	1.06233	98.8404	1.06193	102.763	1.06328	90.6957
	1.06372	106.231	1.064	98.8356	1.0636	102.762	1.06495	90.7266
	1.06538	106.283	1.06567	98.88	1.06527	102.735	1.06662	90.651
	1.06705	106.289	1.06733	98.8494	1.06693	102.783	1.06828	90.7067
	1.06872	106.281	1.069	98.9194	1.0686	102.743	1.06995	90.6841
	1.07038	106.634	1.07067	98.884	1.07027	103.087	1.07162	90.716
	1.07205	107.333	1.07233	98.8443	1.07193	103.235	1.07328	90.6983
	1.07372	107.35	1.074	98.871	1.0736	103.208	1.07495	90.7993
	1.07538	107.309	1.07567	98.8557	1.07527	103.251	1.07662	90.803
	1.07705	107.282	1.07733	99.1417	1.07693	103.227	1.07828	90.6547
	1.07872	107.346	1.079	99.3152	1.0786	103.25	1.07995	90.6609
	1.08038	107.308	1.08067	99.3202	1.08027	103.246	1.08162	90.7101
	1.08205	107.315	1.08233	99.3647	1.08193	103.21	1.08328	90.6982
	1.08372	107.322	1.084	99.326	1.0836	103.264	1.08495	90.7264
	1.08538	107.352	1.08567	99.3593	1.08527	103.222	1.08662	90.6677
	1.08705	107.991	1.08733	99.3835	1.08693	103.218	1.08828	90.9919
	1.08872	109.293	1.089	99.3377	1.0886	103.234	1.08995	91.1067
	1.09038	109.323	1.09067	99.3582	1.09027	103.251	1.09162	91.0707
	1.09205	109.318	1.09233	99.3257	1.09193	103.297	1.09328	91.1177
	1.09372	109.302	1.094	99.347	1.0936	103.212	1.09495	91.0824
	1.09538	109.339	1.09567	99.3601	1.09527	103.239	1.09662	91.0618
	1.09705	109.288	1.09733	99.3324	1.09693	103.245	1.09828	91.0793
	1.09872	109.328	1.099	99.3844	1.0986	103.225	1.09995	91.0616
	1.10038	109.327	1.10067	99.3533	1.10027	103.253	1.10162	91.1166
	1.10205	109.35	1.10233	99.387	1.10193	103.214	1.10328	91.0984
	1.10372	109.834	1.104	99.3545	1.1036	103.256	1.10495	91.0631
	1.10538	110.771	1.10567	99.3332	1.10527	103.314	1.10662	91.0972
	1.10705	110.791	1.10733	99.3632	1.10693	103.216	1.10828	91.0759
	1.10872	110.796	1.109	99.3306	1.1086	103.254	1.10995	91.1072
	1.11038	110.782	1.11067	99.3405	1.11027	103.234	1.11162	91.0848
	1.11205	110.814	1.11233	99.3538	1.11193	103.271	1.11328	91.0764
	1.11372	110.777	1.114	99.3247	1.1136	103.32	1.11495	91.1327
	1.11538	110.803	1.11567	99.3761	1.11527	103.221	1.11662	91.0624
	1.11705	110.812	1.11733	99.3362	1.11693	103.259	1.11828	91.101
	1.11872	110.787	1.119	99.4053	1.1186	103.234	1.11995	91.071
	1.12038	111.136	1.12067	99.3668	1.12027	103.586	1.12162	90.7238
	1.12205	111.676	1.12233	99.3645	1.12193	103.707	1.12328	90.6904
	1.12372	111.687	1.124	99.4158	1.1236	103.649	1.12495	90.6452
	1.12538	111.704	1.12567	99.4677	1.12527	103.698	1.12662	90.6887
	1.12705	111.657	1.12733	98.8202	1.12693	103.664	1.12828	90.6633
	1.12872	111.69	1.129	98.4812	1.1286	103.691	1.12995	90.6681
	1.13038	111.657	1.13067	98.542	1.13027	103.691	1.13162	90.7093
	1.13205	111.678	1.13233	98.5917	1.13193	103.664	1.13328	90.653
	1.13372	111.673	1.134	98.4843	1.1336	103.706	1.13495	90.6889
	1.13538	111.663	1.13567	98.492	1.13527	103.676	1.13662	90.6881
	1.13705	111.534	1.13733	98.4742	1.13693	104.423	1.13828	89.8
	1.13872	111.232	1.139	98.4454	1.1386	104.694	1.13995	89.6568
	1.14038	111.245	1.14067	98.5145	1.14027	104.655	1.14162	89.5851
	1.14205	111.252	1.14233	98.4485	1.14193	104.706	1.14328	89.6252
	1.14372	111.23	1.144	97.7951	1.1436	104.722	1.14495	89.6074
	1.14538	111.267	1.14567	97.4599	1.14527	104.682	1.14662	89.6264
	1.14705	111.234	1.14733	97.4545	1.14693	104.67	1.14828	89.63
	1.14872	111.262	1.149	97.4961	1.1486	104.625	1.14995	89.6035
	1.15038	111.3	1.15067	97.4756	1.15027	104.68	1.15162	89.646
	1.15205	111.25	1.15233	97.4655	1.15193	104.653	1.15328	89.6115
	1.15372	110.507	1.154	97.4283	1.1536	105.401	1.15495	88.874
	1.15538	109.308	1.15567	97.4009	1.15527	105.657	1.15662	88.7345
	1.15705	109.326	1.15733	97.4378	1.15693	105.631	1.15828	88.6853
	1.15872	109.331	1.159	97.3915	1.1586	105.7	1.15995	88.7552
	1.16038	109.306	1.16067	97.1171	1.16027	105.647	1.16162	88.7029
	1.16205	109.358	1.16233	96.9676	1.16193	105.661	1.16328	88.7015
	1.16372	109.343	1.164	96.9047	1.1636	105.683	1.16495	88.7033
	1.16538	109.351	1.16567	96.9406	1.16527	105.646	1.16662	88.6899
	1.16705	109.328	1.16733	96.8937	1.16693	105.695	1.16828	88.745
	1.16872	109.338	1.169	96.9256	1.1686	105.652	1.16995	88.6916
	1.17038	108.626	1.17067	96.9438	1.17027	106.133	1.17162	87.8819
	1.17205	107.301	1.17233	96.9074	1.17193	106.346	1.17328	87.7631
	1.17372	107.311	1.174	96.9895	1.1736	106.243	1.17495	87.8568
	1.17538	107.312	1.17567	96.9079	1.17527	106.301	1.17662	87.8284
	1.17705	107.277	1.17733	96.6537	1.17693	106.254	1.17828	87.7086
	1.17872	107.323	1.179	96.5878	1.1786	106.271	1.17995	87.7085
	1.18038	107.286	1.18067	96.5123	1.18027	106.294	1.18162	87.7355
	1.18205	107.333	1.18233	96.5533	1.18193	106.245	1.18328	87.661
	1.18372	107.359	1.184	96.5236	1.1836	106.287	1.18495	87.7158
	1.18538	107.3	1.18567	96.612	1.18527	106.271	1.18662	87.7025
	1.18705	106.519	1.18733	96.7186	1.18693	106.297	1.18828	87.6984
	1.18872	105.155	1.189	96.4993	1.1886	106.302	1.18995	87.7387
	1.19038	105.18	1.19067	96.5264	1.19027	106.254	1.19162	87.8495
	1.19205	105.187	1.19233	96.4779	1.19193	106.299	1.19328	87.8235
	1.19372	105.15	1.194	96.5042	1.1936	106.256	1.19495	87.6738
	1.19538	105.192	1.19567	96.5515	1.19527	106.282	1.19662	87.6964
	1.19705	105.169	1.19733	96.5459	1.19693	106.264	1.19828	87.7267
	1.19872	105.179	1.199	96.5909	1.1986	106.248	1.19995	87.7115
	1.20038	105.172	1.20067	96.6351	1.20027	106.324	1.20162	87.7637
	1.20205	105.202	1.20233	96.5812	1.20193	106.271	1.20328	87.7117
	1.20372	104.493	1.204	96.5122	1.2036	105.378	1.20495	88.0732
	1.20538	103.225	1.20567	96.4914	1.20527	105.202	1.20662	88.1618
	1.20705	103.232	1.20733	96.5316	1.20693	105.225	1.20828	88.1596
	1.20872	103.235	1.209	96.4946	1.2086	105.238	1.20995	88.1985
	1.21038	103.208	1.21067	96.4907	1.21027	105.175	1.21162	88.167
	1.21205	103.255	1.21233	96.5398	1.21193	105.2	1.21328	88.1555
	1.21372	103.209	1.214	96.4922	1.2136	105.182	1.21495	88.217
	1.21538	103.232	1.21567	96.5502	1.21527	105.149	1.21662	88.1403
	1.21705	103.225	1.21733	96.4898	1.21693	105.199	1.21828	88.2144
	1.21872	103.228	1.219	96.5021	1.2186	105.163	1.21995	88.3072
	1.22038	102.761	1.22067	96.5092	1.22027	103.915	1.22162	89.0092
	1.22205	101.873	1.22233	96.4618	1.22193	103.7	1.22328	89.1457
	1.22372	101.822	1.224	96.4999	1.2236	103.663	1.22495	89.1108
	1.22538	101.796	1.22567	96.4753	1.22527	103.713	1.22662	89.1536
	1.22705	101.755	1.22733	96.1203	1.22693	103.678	1.22828	89.1264
	1.22872	101.799	1.229	95.9785	1.2286	103.676	1.22995	89.1008
	1.23038	101.763	1.23067	95.9565	1.23027	103.69	1.23162	89.1342
	1.23205	101.795	1.23233	96.044	1.23193	103.659	1.23328	89.0909
	1.23372	101.811	1.234	95.964	1.2336	103.701	1.23495	89.138
	1.23538	101.788	1.23567	96.0035	1.23527	103.679	1.23662	89.1188
	1.23705	101.611	1.23733	96.0367	1.23693	102.167	1.23828	89.9723
	1.23872	101.296	1.239	95.9527	1.2386	101.835	1.23995	90.1821
	1.24038	101.293	1.24067	95.9847	1.24027	101.776	1.24162	90.0666
	1.24205	101.32	1.24233	95.9547	1.24193	101.828	1.24328	90.1239
	1.24372	101.285	1.244	95.9666	1.2436	101.785	1.24495	90.1485
	1.24538	101.346	1.24567	96.0209	1.24527	101.85	1.24662	90.0997
	1.24705	101.286	1.24733	95.9931	1.24693	101.883	1.24828	90.1236
	1.24872	101.301	1.249	96.0368	1.2486	101.77	1.24995	90.109
	1.25038	101.316	1.25067	95.9747	1.25027	101.819	1.25162	90.1623
	1.25205	101.305	1.25233	95.9874	1.25193	101.831	1.25328	90.1105
	1.25372	101.127	1.254	95.985	1.2536	100.616	1.25495	90.9524
	1.25538	100.753	1.25567	95.9301	1.25527	100.449	1.25662	91.1014
	1.25705	100.77	1.25733	95.9834	1.25693	100.327	1.25828	91.1032
	1.25872	100.778	1.259	95.9431	1.2586	100.364	1.25995	91.1253
	1.26038	100.733	1.26067	95.6618	1.26027	100.333	1.26162	91.0903
	1.26205	100.799	1.26233	95.583	1.26193	100.329	1.26328	91.1043
	1.26372	100.741	1.264	95.5149	1.2636	100.361	1.26495	91.1145
	1.26538	100.767	1.26567	95.5841	1.26527	100.317	1.26662	91.0593
	1.26705	100.765	1.26733	95.5671	1.26693	100.352	1.26828	91.0962
	1.26872	100.741	1.269	95.5672	1.2686	100.322	1.26995	91.0833
	1.27038	100.98	1.27067	95.5782	1.27027	99.8621	1.27162	91.8976
	1.27205	101.26	1.27233	95.5262	1.27193	99.7821	1.27328	92.0446
	1.27372	101.305	1.274	95.5788	1.2736	99.7546	1.27495	92.1522
	1.27538	101.29	1.27567	95.5165	1.27527	99.7991	1.27662	92.1221
	1.27705	101.266	1.27733	95.5333	1.27693	99.7675	1.27828	92.0432
	1.27872	101.31	1.279	95.5883	1.2786	99.771	1.27995	92.013
	1.28038	101.28	1.28067	95.5552	1.28027	99.7969	1.28162	92.0623
	1.28205	101.289	1.28233	95.608	1.28193	99.7667	1.28328	92.0041
	1.28372	101.287	1.284	95.5021	1.2836	99.7971	1.28495	92.0519
	1.28538	101.277	1.28567	95.535	1.28527	99.7643	1.28662	92.0409
	1.28705	101.077	1.28733	95.5617	1.28693	100.231	1.28828	93.3658
	1.28872	100.788	1.289	95.5942	1.2886	100.343	1.28995	93.5808
	1.29038	100.789	1.29067	95.6359	1.29027	100.315	1.29162	93.5598
	1.29205	100.807	1.29233	95.5517	1.29193	100.349	1.29328	93.612
	1.29372	100.744	1.294	95.52	1.2936	100.314	1.29495	93.62
	1.29538	100.795	1.29567	95.5353	1.29527	100.312	1.29662	93.5639
	1.29705	100.782	1.29733	95.4942	1.29693	100.332	1.29828	93.5761
	1.29872	100.809	1.299	95.5462	1.2986	100.306	1.29995	93.5495
	1.30038	100.829	1.30067	95.5545	1.30027	100.349	1.30162	93.5812
	1.30205	100.759	1.30233	95.5556	1.30193	100.33	1.30328	93.5738
	1.30372	100.786	1.304	95.5499	1.3036	100.692	1.30495	93.9963
	1.30538	100.748	1.30567	95.5287	1.30527	100.788	1.30662	94.1061
	1.30705	100.761	1.30733	95.5787	1.30693	100.751	1.30828	94.0514
	1.30872	100.787	1.309	95.5611	1.3086	100.782	1.30995	94.1009
	1.31038	100.745	1.31067	95.5807	1.31027	100.771	1.31162	94.075
	1.31205	100.793	1.31233	95.6725	1.31193	100.754	1.31328	94.0624
	1.31372	100.775	1.314	95.5106	1.3136	100.776	1.31495	94.096
	1.31538	100.775	1.31567	95.5494	1.31527	100.753	1.31662	94.0373
	1.31705	100.799	1.31733	95.5151	1.31693	100.784	1.31828	94.0787
	1.31872	100.749	1.319	95.5221	1.3186	100.762	1.31995	94.0621
	1.32038	100.568	1.32067	95.5445	1.32027	101.219	1.32162	94.5886
	1.32205	100.309	1.32233	95.4903	1.32193	101.332	1.32328	94.6985
	1.32372	100.32	1.324	95.5348	1.3236	101.318	1.32495	94.6409
	1.32538	100.349	1.32567	95.5158	1.32527	101.337	1.32662	94.6706
	1.32705	100.306	1.32733	95.1766	1.32693	101.338	1.32828	94.672
	1.32872	100.346	1.329	95.1163	1.3286	101.311	1.32995	94.6626
	1.33038	100.336	1.33067	95.0545	1.33027	101.34	1.33162	94.6968
	1.33205	100.339	1.33233	95.0809	1.33193	101.272	1.33328	94.6445
	1.33372	100.387	1.334	95.0274	1.3336	101.314	1.33495	94.6751
	1.33538	100.322	1.33567	95.0487	1.33527	101.308	1.33662	94.6623
	1.33705	100.373	1.33733	95.0613	1.33693	100.819	1.33828	94.0796
	1.33872	100.315	1.339	95.0791	1.3386	100.773	1.33995	94.0897
	1.34038	100.364	1.34067	95.1979	1.34027	100.741	1.34162	94.0516
	1.34205	100.364	1.34233	95.2062	1.34193	100.788	1.34328	94.0867
	1.34372	100.302	1.344	94.3996	1.3436	100.773	1.34495	94.0769
	1.34538	100.347	1.34567	94.1612	1.34527	100.764	1.34662	94.0467
	1.34705	100.314	1.34733	94.0709	1.34693	100.803	1.34828	94.0928
	1.34872	100.333	1.349	94.1317	1.3486	100.749	1.34995	94.065
	1.35038	100.349	1.35067	94.1061	1.35027	100.786	1.35162	94.1001
	1.35205	100.311	1.35233	94.0994	1.35193	100.765	1.35328	94.0801
	1.35372	100.342	1.354	94.0757	1.3536	99.4906	1.35495	93.5885
	1.35538	100.345	1.35567	94.0567	1.35527	99.3318	1.35662	93.6269
	1.35705	100.348	1.35733	94.1409	1.35693	99.3005	1.35828	93.5424
	1.35872	100.343	1.359	94.0849	1.3586	99.3317	1.35995	93.5931
	1.36038	100.317	1.36067	93.2936	1.36027	99.3318	1.36162	93.5596
	1.36205	100.35	1.36233	93.0682	1.36193	99.3105	1.36328	93.5448
	1.36372	100.299	1.364	93.0373	1.3636	99.3306	1.36495	93.5987
	1.36538	100.307	1.36567	93.0923	1.36527	99.29	1.36662	93.673
	1.36705	100.333	1.36733	93.0768	1.36693	99.3431	1.36828	93.646
	1.36872	100.308	1.369	93.0659	1.3686	99.3455	1.36995	93.602
	1.37038	100.549	1.37067	93.0837	1.37027	98.4925	1.37162	92.6318
	1.37205	100.753	1.37233	93.0867	1.37193	98.4522	1.37328	92.6382
	1.37372	100.762	1.374	93.1358	1.3736	98.4453	1.37495	92.5746
	1.37538	100.792	1.37567	93.0356	1.37527	98.4631	1.37662	92.6011
	1.37705	100.764	1.37733	92.7133	1.37693	98.4285	1.37828	92.5892
	1.37872	100.799	1.379	92.7034	1.3786	98.4091	1.37995	92.587
	1.38038	100.757	1.38067	92.6208	1.38027	98.4693	1.38162	92.6276
	1.38205	100.769	1.38233	92.6832	1.38193	98.4153	1.38328	92.5805
	1.38372	100.794	1.384	92.6062	1.3836	98.4825	1.38495	92.6234
	1.38538	100.743	1.38567	92.6092	1.38527	98.542	1.38662	92.6141
	1.38705	101.599	1.38733	92.6537	1.38693	98.0292	1.38828	92.568
	1.38872	102.369	1.389	92.6103	1.3886	97.9944	1.38995	92.614
	1.39038	102.37	1.39067	92.7266	1.39027	97.8958	1.39162	92.5773
	1.39205	102.395	1.39233	92.6824	1.39193	97.949	1.39328	92.6082
	1.39372	102.369	1.394	92.6025	1.3936	97.8841	1.39495	92.6013
	1.39538	102.402	1.39567	92.6268	1.39527	97.8665	1.39662	92.5786
	1.39705	102.383	1.39733	92.5808	1.39693	97.913	1.39828	92.6285
	1.39872	102.379	1.399	92.6318	1.3986	97.8598	1.39995	92.5861
	1.40038	102.402	1.40067	92.6611	1.40027	97.8978	1.40162	92.6233
	1.40205	102.407	1.40233	92.6199	1.40193	97.8647	1.40328	92.6153
	1.40372	102.879	1.404	92.6161	1.4036	97.4137	1.40495	92.0683
	1.40538	103.237	1.40567	92.5889	1.40527	97.4131	1.40662	92.0854
	1.40705	103.225	1.40733	92.6524	1.40693	97.3841	1.40828	92.0521
	1.40872	103.256	1.409	92.6154	1.4086	97.4089	1.40995	92.0805
	1.41038	103.216	1.41067	93.8306	1.41027	97.3988	1.41162	92.0242
	1.41205	103.248	1.41233	94.1238	1.41193	97.3699	1.41328	92.0062
	1.41372	103.226	1.414	94.0768	1.4136	97.3988	1.41495	92.0704
	1.41538	103.223	1.41567	94.1193	1.41527	97.3737	1.41662	92.0061
	1.41705	103.248	1.41733	94.0987	1.41693	97.4252	1.41828	92.0503
	1.41872	103.213	1.419	94.0978	1.4186	97.4184	1.41995	92.0389
	1.42038	103.973	1.42067	94.1138	1.42027	98.3315	1.42162	92.0152
	1.42205	104.651	1.42233	94.0703	1.42193	98.4764	1.42328	92.0572
	1.42372	104.639	1.424	94.1128	1.4236	98.4103	1.42495	92.0162
	1.42538	104.662	1.42567	94.0698	1.42527	98.4521	1.42662	92.0409
	1.42705	104.625	1.42733	95.225	1.42693	98.4891	1.42828	92.0388
	1.42872	104.67	1.429	95.5355	1.4286	98.45	1.42995	92.0427
	1.43038	104.652	1.43067	95.5478	1.43027	98.4935	1.43162	92.0963
	1.43205	104.65	1.43233	95.5781	1.43193	98.4319	1.43328	92.026
	1.43372	104.664	1.434	95.5308	1.4336	98.4591	1.43495	92.058
	1.43538	104.637	1.43567	95.5294	1.43527	98.4498	1.43662	92.0319
	1.43705	104.941	1.43733	95.5415	1.43693	98.7722	1.43828	91.5587
	1.43872	105.166	1.439	95.4813	1.4386	98.8657	1.43995	91.5867
	1.44038	105.185	1.44067	95.5264	1.44027	98.8125	1.44162	91.5249
	1.44205	105.205	1.44233	95.5248	1.44193	98.8364	1.44328	91.569
	1.44372	105.147	1.444	96.6285	1.4436	98.8243	1.44495	91.5841
	1.44538	105.184	1.44567	96.9357	1.44527	98.8084	1.44662	91.5269
	1.44705	105.162	1.44733	96.8887	1.44693	98.8377	1.44828	91.5732
	1.44872	105.162	1.449	96.9317	1.4486	98.8406	1.44995	91.5556
	1.45038	105.204	1.45067	96.8989	1.45027	98.8763	1.45162	91.5911
	1.45205	105.153	1.45233	96.9021	1.45193	98.8977	1.45328	91.5462
	1.45372	104.909	1.454	96.9247	1.4536	99.7118	1.45495	91.1886
	1.45538	104.665	1.45567	96.9075	1.45527	99.8041	1.45662	91.2054
	1.45705	104.643	1.45733	96.9456	1.45693	99.749	1.45828	91.0586
	1.45872	104.668	1.459	96.8942	1.4586	99.7925	1.45995	91.0955
	1.46038	104.702	1.46067	98.1447	1.46027	99.8517	1.46162	91.0971
	1.46205	104.735	1.46233	98.4805	1.46193	99.7845	1.46328	91.0673
	1.46372	104.638	1.464	98.4101	1.4636	99.8199	1.46495	91.1131
	1.46538	104.647	1.46567	98.4533	1.46527	99.7557	1.46662	91.0477
	1.46705	104.681	1.46733	98.444	1.46693	99.8211	1.46828	91.0919
	1.46872	104.66	1.469	98.4471	1.4686	99.9017	1.46995	91.0857
	1.47038	104.423	1.47067	98.4755	1.47027	100.291	1.47162	91.0618
	1.47205	104.235	1.47233	98.437	1.47193	100.405	1.47328	91.1196
	1.47372	104.212	1.474	98.4791	1.4736	100.428	1.47495	91.1501
	1.47538	104.249	1.47567	98.4469	1.47527	100.402	1.47662	91.1298
	1.47705	104.203	1.47733	98.7989	1.47693	100.342	1.47828	91.0753
	1.47872	104.256	1.479	98.9069	1.4786	100.319	1.47995	91.0394
	1.48038	104.217	1.48067	98.8477	1.48027	100.351	1.48162	91.0925
	1.48205	104.22	1.48233	98.8802	1.48193	100.313	1.48328	91.0858
	1.48372	104.25	1.484	98.8384	1.4836	100.343	1.48495	91.1205
	1.48538	104.219	1.48567	98.8362	1.48527	100.361	1.48662	91.1256
	1.48705	103.704	1.48733	98.853	1.48693	100.317	1.48828	91.5466
	1.48872	103.241	1.489	98.8249	1.4886	100.342	1.48995	91.5964
	1.49038	103.243	1.49067	98.8622	1.49027	100.313	1.49162	91.5578
	1.49205	103.258	1.49233	98.8305	1.49193	100.349	1.49328	91.6402
	1.49372	103.209	1.494	98.4785	1.4936	100.351	1.49495	91.6041
	1.49538	103.251	1.49567	98.4715	1.49527	100.307	1.49662	91.5514
	1.49705	103.235	1.49733	98.4111	1.49693	100.334	1.49828	91.5839
	1.49872	103.29	1.499	98.4566	1.4986	100.301	1.49995	91.5446
	1.50038	103.304	1.50067	98.4359	1.50027	100.334	1.50162	91.6113
	1.50205	103.223	1.50233	98.4432	1.50193	100.357	1.50328	91.6223
	1.50372	102.967	1.504	98.4781	1.5036	100.722	1.50495	92.0149
	1.50538	102.771	1.50567	98.4286	1.50527	100.785	1.50662	92.0751
	1.50705	102.755	1.50733	98.4651	1.50693	100.786	1.50828	92.0395
	1.50872	102.774	1.509	98.4334	1.5086	100.783	1.50995	92.0594
	1.51038	102.747	1.51067	97.9617	1.51027	100.786	1.51162	92.059
	1.51205	102.783	1.51233	97.9254	1.51193	100.753	1.51328	92.0148
	1.51372	102.794	1.514	97.8505	1.5136	100.786	1.51495	92.0583
	1.51538	102.774	1.51567	97.8831	1.51527	100.75	1.51662	92.0113
	1.51705	102.783	1.51733	97.8797	1.51693	100.818	1.51828	92.036
	1.51872	102.741	1.519	97.8986	1.5186	100.794	1.51995	92.0367
	1.52038	102.543	1.52067	97.9004	1.52027	100.754	1.52162	92.0218
	1.52205	102.369	1.52233	97.8468	1.52193	100.795	1.52328	92.0692
	1.52372	102.362	1.524	97.8983	1.5236	100.765	1.52495	92.0273
	1.52538	102.405	1.52567	97.8943	1.52527	100.781	1.52662	92.0942
	1.52705	102.359	1.52733	97.0178	1.52693	100.769	1.52828	92.1515
	1.52872	102.398	1.529	96.9326	1.5286	100.768	1.52995	92.1053
	1.53038	102.389	1.53067	96.8831	1.53027	100.8	1.53162	92.1593
	1.53205	102.379	1.53233	96.9165	1.53193	100.755	1.53328	92.0404
	1.53372	102.398	1.534	96.9051	1.5336	100.785	1.53495	92.0741
	1.53538	102.378	1.53567	96.8997	1.53527	100.757	1.53662	92.1072
	1.53705	102.071	1.53733	96.929	1.53693	100.329	1.53828	92.5745
	1.53872	101.803	1.539	96.8865	1.5386	100.361	1.53995	92.6321
	1.54038	101.783	1.54067	96.9387	1.54027	100.328	1.54162	92.5809
	1.54205	101.826	1.54233	96.9604	1.54193	100.337	1.54328	92.5803
	1.54372	101.764	1.544	96.1067	1.5436	100.343	1.54495	92.5921
	1.54538	101.798	1.54567	95.9922	1.54527	100.318	1.54662	92.5554
	1.54705	101.782	1.54733	95.9452	1.54693	100.359	1.54828	92.5996
	1.54872	101.774	1.549	95.9836	1.5486	100.309	1.54995	92.6003
	1.55038	101.807	1.55067	95.9499	1.55027	100.342	1.55162	92.6084
	1.55205	101.794	1.55233	95.9522	1.55193	100.273	1.55328	92.5924
	1.55372	101.206	1.554	95.9888	1.5536	99.3846	1.55495	92.547
	1.55538	100.827	1.55567	95.9241	1.55527	99.4219	1.55662	92.6133
	1.55705	100.75	1.55733	95.9659	1.55693	99.2935	1.55828	92.5879
	1.55872	100.789	1.559	95.9357	1.5586	99.3204	1.55995	92.5974
	1.56038	100.746	1.56067	95.559	1.56027	99.3341	1.56162	92.6117
	1.56205	100.775	1.56233	95.5334	1.56193	99.2966	1.56328	92.5844
	1.56372	100.754	1.564	95.4971	1.5636	99.3575	1.56495	92.6234
	1.56538	100.753	1.56567	95.5377	1.56527	99.2795	1.56662	92.5984
	1.56705	100.803	1.56733	95.5051	1.56693	99.318	1.56828	92.6088
	1.56872	100.756	1.569	95.5021	1.5686	99.3188	1.56995	92.6061
	1.57038	100.156	1.57067	95.5577	1.57027	98.8271	1.57162	92.5585
	1.57205	99.781	1.57233	95.4926	1.57193	98.8582	1.57328	92.6117
	1.57372	99.7493	1.574	95.5389	1.5736	98.8306	1.57495	92.5972
	1.57538	99.7879	1.57567	95.5499	1.57527	98.8451	1.57662	92.6003
	1.57705	99.7425	1.57733	95.1121	1.57693	98.8503	1.57828	92.6337
	1.57872	99.7799	1.579	95.1067	1.5786	98.8218	1.57995	92.5792
	1.58038	99.7882	1.58067	95.03	1.58027	98.8557	1.58162	92.6296
	1.58205	99.778	1.58233	95.0734	1.58193	98.8215	1.58328	92.575
	1.58372	99.7896	1.584	95.0516	1.5836	98.8436	1.58495	92.6045
	1.58538	99.7567	1.58567	95.0423	1.58527	98.8592	1.58662	92.636
	1.58705	99.1645	1.58733	95.0924	1.58693	99.2873	1.58828	92.5835
	1.58872	98.8373	1.589	95.0252	1.5886	99.3425	1.58995	92.63
	1.59038	98.8052	1.59067	95.0902	1.59027	99.302	1.59162	92.6035
	1.59205	98.8549	1.59233	95.0451	1.59193	99.3237	1.59328	92.5972
	1.59372	98.8149	1.594	95.0389	1.5936	99.3263	1.59495	92.6084
	1.59538	98.8807	1.59567	95.0871	1.59527	99.3046	1.59662	92.5694
	1.59705	98.9278	1.59733	95.0354	1.59693	99.3448	1.59828	92.6189
	1.59872	98.8826	1.599	95.0482	1.5986	99.3061	1.59995	92.579
	1.60038	98.9174	1.60067	95.0472	1.60027	99.3346	1.60162	92.6141
	1.60205	98.8111	1.60233	95.0473	1.60193	99.3551	1.60328	92.5937
	1.60372	98.8288	1.604	95.0729	1.6036	99.7494	1.60495	92.0896
	1.60538	98.8284	1.60567	95.0276	1.60527	99.8111	1.60662	92.1024
	1.60705	98.8011	1.60733	95.1072	1.60693	99.7365	1.60828	92.0292
	1.60872	98.8632	1.609	95.0535	1.6086	99.7633	1.60995	92.0547
	1.61038	98.8191	1.61067	94.6964	1.61027	99.767	1.61162	92.0766
	1.61205	98.8437	1.61233	94.7107	1.61193	99.7485	1.61328	92.0107
	1.61372	98.8386	1.614	94.6536	1.6136	99.8048	1.61495	92.0559
	1.61538	98.8099	1.61567	94.7397	1.61527	99.7528	1.61662	92.0333
	1.61705	98.8523	1.61733	94.8387	1.61693	99.7785	1.61828	92.0425
	1.61872	98.8422	1.619	94.6866	1.6186	99.8564	1.61995	91.9376
	1.62038	99.4469	1.62067	94.7019	1.62027	100.737	1.62162	91.0749
	1.62205	99.7748	1.62233	94.6744	1.62193	100.807	1.62328	91.1111
	1.62372	99.7455	1.624	94.7207	1.6236	100.766	1.62495	91.0748
	1.62538	99.789	1.62567	94.6914	1.62527	100.831	1.62662	91.0914
	1.62705	99.7458	1.62733	94.1345	1.62693	100.93	1.62828	91.1049
	1.62872	99.7838	1.629	94.1518	1.6286	100.751	1.62995	91.0735
	1.63038	99.7737	1.63067	94.1524	1.63027	100.793	1.63162	91.1166
	1.63205	99.758	1.63233	94.1546	1.63193	100.768	1.63328	91.0457
	1.63372	99.7907	1.634	94.1056	1.6336	100.789	1.63495	91.0829
	1.63538	99.7968	1.63567	94.0779	1.63527	100.874	1.63662	90.942
	1.63705	100.798	1.63733	94.1382	1.63693	101.248	1.63828	90.0847
	1.63872	101.31	1.639	94.1007	1.6386	101.3	1.63995	90.1217
	1.64038	101.265	1.64067	94.125	1.64027	101.287	1.64162	90.1071
	1.64205	101.303	1.64233	94.0854	1.64193	101.302	1.64328	90.1019
	1.64372	101.264	1.644	93.5991	1.6436	101.323	1.64495	90.1122
	1.64538	101.304	1.64567	93.6279	1.64527	101.279	1.64662	90.1189
	1.64705	101.316	1.64733	93.5424	1.64693	101.344	1.64828	90.2135
	1.64872	101.275	1.649	93.5806	1.6486	101.284	1.64995	90.3345
	1.65038	101.307	1.65067	93.5842	1.65027	101.3	1.65162	90.1819
	1.65205	101.275	1.65233	93.5712	1.65193	101.361	1.65328	89.9986
	1.65372	102.934	1.654	93.6164	1.6536	101.755	1.65495	89.102
	1.65538	103.677	1.65567	93.567	1.65527	101.811	1.65662	89.2054
	1.65705	103.653	1.65733	93.6341	1.65693	101.813	1.65828	89.346
	1.65872	103.698	1.659	93.7007	1.6586	101.799	1.65995	89.1576
	1.66038	103.648	1.66067	93.5662	1.66027	101.803	1.66162	89.151
	1.66205	103.68	1.66233	93.626	1.66193	101.767	1.66328	89.0982
	1.66372	103.674	1.664	93.6357	1.6636	101.814	1.66495	89.1399
	1.66538	103.654	1.66567	93.606	1.66527	101.771	1.66662	89.0879
	1.66705	103.701	1.66733	93.5572	1.66693	101.792	1.66828	89.1281
	1.66872	103.668	1.669	93.5522	1.6686	101.866	1.66995	89.0833
	1.67038	105.067	1.67067	93.6038	1.67027	102.337	1.67162	88.6738
	1.67205	105.674	1.67233	93.5653	1.67193	102.406	1.67328	88.7091
	1.67372	105.643	1.674	93.6042	1.6736	102.355	1.67495	88.7008
	1.67538	105.684	1.67567	93.5824	1.67527	102.381	1.67662	88.7046
	1.67705	105.629	1.67733	93.5469	1.67693	102.397	1.67828	88.7641
	1.67872	105.657	1.679	93.6268	1.6786	102.355	1.67995	88.6888
	1.68038	105.682	1.68067	93.5592	1.68027	102.395	1.68162	88.7243
	1.68205	105.636	1.68233	93.5903	1.68193	102.37	1.68328	88.6872
	1.68372	105.675	1.684	93.5832	1.6836	102.379	1.68495	88.6833
	1.68538	105.638	1.68567	93.5631	1.68527	102.386	1.68662	88.7758
	1.68705	106.396	1.68733	93.6022	1.68693	102.349	1.68828	89.0604
	1.68872	106.743	1.689	93.5559	1.6886	102.394	1.68995	89.1136
	1.69038	106.721	1.69067	93.5942	1.69027	102.365	1.69162	89.1257
	1.69205	106.778	1.69233	93.6128	1.69193	102.389	1.69328	89.1534
	1.69372	106.732	1.694	94.0418	1.6936	102.431	1.69495	89.1592
	1.69538	106.763	1.69567	94.1087	1.69527	102.347	1.69662	89.11
	1.69705	106.753	1.69733	94.061	1.69693	102.404	1.69828	89.16
	1.69872	106.738	1.699	94.1002	1.6986	102.358	1.69995	89.1142
	1.70038	106.778	1.70067	94.1007	1.70027	102.407	1.70162	89.1112
	1.70205	106.743	1.70233	94.0572	1.70193	102.362	1.70328	89.2487
	1.70372	106.435	1.704	94.0972	1.7036	101.769	1.70495	89.6145
	1.70538	106.289	1.70567	94.0292	1.70527	101.819	1.70662	89.6633
	1.70705	106.234	1.70733	94.0733	1.70693	101.829	1.70828	89.6588
	1.70872	106.281	1.709	94.0938	1.7086	101.797	1.70995	89.6409
	1.71038	106.239	1.71067	94.6378	1.71027	101.791	1.71162	89.6665
	1.71205	106.274	1.71233	94.7032	1.71193	101.785	1.71328	89.6854
	1.71372	106.26	1.714	94.6637	1.7136	101.833	1.71495	89.6894
	1.71538	106.244	1.71567	94.6678	1.71527	101.788	1.71662	89.6087
	1.71705	106.277	1.71733	94.6701	1.71693	101.795	1.71828	89.6383
	1.71872	106.248	1.719	94.6754	1.7186	101.807	1.71995	89.8346
	1.72038	105.5	1.72067	94.7172	1.72027	101.765	1.72162	90.659
	1.72205	105.175	1.72233	94.6834	1.72193	101.808	1.72328	90.7051
	1.72372	105.15	1.724	94.6947	1.7236	101.775	1.72495	90.713
	1.72538	105.202	1.72567	94.6794	1.72527	101.789	1.72662	90.6781
	1.72705	105.149	1.72733	94.6628	1.72693	101.83	1.72828	90.7031
	1.72872	105.18	1.729	94.7231	1.7286	101.785	1.72995	90.6369
	1.73038	105.183	1.73067	94.6827	1.73027	101.821	1.73162	90.7008
	1.73205	105.167	1.73233	94.6989	1.73193	101.774	1.73328	90.6676
	1.73372	105.186	1.734	94.7169	1.7336	101.782	1.73495	90.7447
	1.73538	105.162	1.73567	94.7131	1.73527	101.747	1.73662	90.8802
	1.73705	104.445	1.73733	94.7552	1.73693	101.261	1.73828	91.0555
	1.73872	104.235	1.739	94.6408	1.7386	101.354	1.73995	91.0904
	1.74038	104.21	1.74067	94.6792	1.74027	101.35	1.74162	91.0892
	1.74205	104.25	1.74233	94.6623	1.74193	101.307	1.74328	91.0851
	1.74372	104.213	1.744	94.2105	1.7436	101.313	1.74495	91.1261
	1.74538	104.226	1.74567	94.2421	1.74527	101.266	1.74662	91.0575
	1.74705	104.243	1.74733	94.083	1.74693	101.306	1.74828	91.1033
	1.74872	104.213	1.749	94.0899	1.7486	101.285	1.74995	91.0962
	1.75038	104.252	1.75067	94.0824	1.75027	101.352	1.75162	91.0831
	1.75205	104.217	1.75233	94.0933	1.75193	101.201	1.75328	91.1063
	1.75372	103.529	1.754	94.1707	1.7536	100.305	1.75495	91.0662
	1.75538	103.255	1.75567	94.0733	1.75527	100.353	1.75662	91.1293
	1.75705	103.219	1.75733	94.1295	1.75693	100.326	1.75828	91.0887
	1.75872	103.257	1.759	94.1385	1.7586	100.32	1.75995	91.079
	1.76038	103.205	1.76067	94.1121	1.76027	100.347	1.76162	91.1194
	1.76205	103.228	1.76233	94.1726	1.76193	100.307	1.76328	91.1441
	1.76372	103.246	1.764	94.0642	1.7636	100.374	1.76495	91.1613
	1.76538	103.22	1.76567	94.0948	1.76527	100.471	1.76662	91.0886
	1.76705	103.26	1.76733	94.0875	1.76693	100.366	1.76828	91.0789
	1.76872	103.225	1.769	94.0643	1.7686	100.173	1.76995	90.9249
	1.77038	102.162	1.77067	94.0988	1.77027	99.3085	1.77162	90.1053
	1.77205	101.835	1.77233	94.0441	1.77193	99.3435	1.77328	90.151
	1.77372	101.763	1.774	94.079	1.7736	99.3118	1.77495	90.1497
	1.77538	101.803	1.77567	94.0854	1.77527	99.305	1.77662	90.1187
	1.77705	101.763	1.77733	94.0849	1.77693	99.3416	1.77828	90.2063
	1.77872	101.805	1.779	94.19	1.7786	99.297	1.77995	90.0916
	1.78038	101.805	1.78067	94.0866	1.78027	99.3401	1.78162	90.1423
	1.78205	101.773	1.78233	94.0927	1.78193	99.3461	1.78328	90.1308
	1.78372	101.832	1.784	94.0969	1.7836	99.3338	1.78495	90.1075
	1.78538	101.777	1.78567	94.0561	1.78527	99.2441	1.78662	90.0344
	1.78705	101.035	1.78733	94.1237	1.78693	98.8183	1.78828	89.6172
	1.78872	100.768	1.789	94.0771	1.7886	98.8491	1.78995	89.6425
	1.79038	100.734	1.79067	94.0936	1.79027	98.8425	1.79162	89.6408
	1.79205	100.789	1.79233	94.1162	1.79193	98.8394	1.79328	89.6057
	1.79372	100.745	1.794	94.0627	1.7936	98.8781	1.79495	89.6477
	1.79538	100.772	1.79567	94.1164	1.79527	98.8024	1.79662	89.6175
	1.79705	100.776	1.79733	94.0466	1.79693	98.8428	1.79828	89.6499
	1.79872	100.743	1.799	94.07	1.7986	98.8266	1.79995	89.6149
	1.80038	100.786	1.80067	94.083	1.80027	98.8532	1.80162	89.594
	1.80205	100.765	1.80233	94.0471	1.80193	98.8726	1.80328	89.3826
	1.80372	99.6235	1.804	94.1015	1.8036	98.9264	1.80495	88.6926
	1.80538	99.3203	1.80567	94.0602	1.80527	98.9272	1.80662	88.7229
	1.80705	99.2839	1.80733	94.0995	1.80693	98.8757	1.80828	88.7391
	1.80872	99.3265	1.809	94.1009	1.8086	98.8369	1.80995	88.702
	1.81038	99.3006	1.81067	94.0761	1.81027	98.8471	1.81162	88.7389
	1.81205	99.3182	1.81233	94.1588	1.81193	98.7977	1.81328	88.6692
	1.81372	99.3199	1.814	94.0787	1.8136	98.87	1.81495	88.7073
	1.81538	99.2958	1.81567	94.0885	1.81527	98.9097	1.81662	88.7289
	1.81705	99.3409	1.81733	94.0813	1.81693	98.851	1.81828	88.6774
	1.81872	99.3479	1.819	94.0584	1.8186	98.8427	1.81995	88.5516
	1.82038	98.9715	1.82067	94.1066	1.82027	98.7974	1.82162	88.1168
	1.82205	98.8233	1.82233	94.0425	1.82193	98.8344	1.82328	88.2089
	1.82372	98.839	1.824	94.0839	1.8236	98.8191	1.82495	88.1822
	1.82538	98.8911	1.82567	94.0758	1.82527	98.8118	1.82662	88.1442
	1.82705	98.9092	1.82733	93.5655	1.82693	98.8351	1.82828	88.1888
	1.82872	98.8694	1.829	93.6167	1.8286	98.805	1.82995	88.2076
	1.83038	98.8598	1.83067	93.5649	1.83027	98.8496	1.83162	88.2196
	1.83205	98.8215	1.83233	93.5808	1.83193	98.8137	1.83328	88.1927
	1.83372	98.8642	1.834	93.5912	1.8336	98.8321	1.83495	88.1787
	1.83538	98.8342	1.83567	93.5546	1.83527	98.7658	1.83662	88.105
	1.83705	99.1995	1.83733	93.6512	1.83693	98.4191	1.83828	87.719
	1.83872	99.2865	1.839	93.5696	1.8386	98.4414	1.83995	87.7427
	1.84038	99.2776	1.84067	93.6121	1.84027	98.4174	1.84162	87.6995
	1.84205	99.3254	1.84233	93.6487	1.84193	98.4132	1.84328	87.7143
	1.84372	99.2935	1.844	93.5659	1.8436	98.4395	1.84495	87.7889
	1.84538	99.315	1.84567	93.6243	1.84527	98.4115	1.84662	87.7243
	1.84705	99.3562	1.84733	93.5905	1.84693	98.449	1.84828	87.7586
	1.84872	99.2914	1.849	93.6014	1.8486	98.4274	1.84995	87.7085
	1.85038	99.3338	1.85067	93.5952	1.85027	98.4685	1.85162	87.824
	1.85205	99.2985	1.85233	93.5335	1.85193	98.3726	1.85328	88.0024
	1.85372	99.6692	1.854	93.5937	1.8536	97.9553	1.85495	88.2434
	1.85538	99.8023	1.85567	93.5589	1.85527	97.9303	1.85662	88.212
	1.85705	99.7273	1.85733	93.5945	1.85693	97.8747	1.85828	88.172
	1.85872	99.7774	1.859	93.6691	1.8586	97.8646	1.85995	88.1258
	1.86038	99.7552	1.86067	94.1055	1.86027	97.907	1.86162	88.1755
	1.86205	99.8006	1.86233	94.1546	1.86193	97.8367	1.86328	88.1239
	1.86372	99.8417	1.864	94.0881	1.8636	97.9089	1.86495	88.1651
	1.86538	99.7625	1.86567	94.0969	1.86527	97.89	1.86662	88.1394
	1.86705	99.8174	1.86733	94.1034	1.86693	97.8615	1.86828	88.1502
	1.86872	99.874	1.869	94.0524	1.8686	97.7542	1.86995	88.3244
	1.87038	100.606	1.87067	94.1347	1.87027	97.373	1.87162	88.669
	1.87205	100.787	1.87233	94.0941	1.87193	97.4218	1.87328	88.7043
	1.87372	100.826	1.874	94.1126	1.8736	97.3925	1.87495	88.7454
	1.87538	100.837	1.87567	94.214	1.87527	97.3649	1.87662	88.7139
	1.87705	100.751	1.87733	95.1349	1.87693	97.4115	1.87828	88.7513
	1.87872	100.776	1.879	95.1686	1.8786	97.363	1.87995	88.8112
	1.88038	100.781	1.88067	95.0601	1.88027	97.4084	1.88162	88.7888
	1.88205	100.748	1.88233	95.0603	1.88193	97.4005	1.88328	88.7131
	1.88372	100.798	1.884	95.0998	1.8836	97.435	1.88495	88.757
	1.88538	100.756	1.88567	95.0452	1.88527	97.4711	1.88662	88.9077
	1.88705	101.579	1.88733	95.1375	1.88693	97.3845	1.88828	89.1011
	1.88872	101.816	1.889	95.0787	1.8886	97.4269	1.88995	89.1235
	1.89038	101.763	1.89067	95.069	1.89027	97.4094	1.89162	89.1329
	1.89205	101.806	1.89233	95.2803	1.89193	97.3802	1.89328	89.1045
	1.89372	101.773	1.894	96.5728	1.8936	97.42	1.89495	89.136
	1.89538	101.784	1.89567	96.5801	1.89527	97.3855	1.89662	89.0895
	1.89705	101.8	1.89733	96.4976	1.89693	97.4311	1.89828	89.1604
	1.89872	101.761	1.899	96.4924	1.8986	97.4152	1.89995	89.1151
	1.90038	101.818	1.90067	96.4927	1.90027	97.3901	1.90162	89.1165
	1.90205	101.776	1.90233	96.462	1.90193	97.4303	1.90328	89.1482
	1.90372	102.556	1.904	96.4951	1.9036	97.3683	1.90495	89.1431
	1.90538	102.773	1.90567	96.4628	1.90527	97.4201	1.90662	89.1594
	1.90705	102.733	1.90733	96.5556	1.90693	97.387	1.90828	89.1952
	1.90872	102.775	1.909	96.7335	1.9086	97.4092	1.90995	89.14
	1.91038	102.74	1.91067	97.8514	1.91027	97.4494	1.91162	89.1619
	1.91205	102.746	1.91233	97.9118	1.91193	97.3585	1.91328	89.0713
	1.91372	102.768	1.914	97.9073	1.9136	97.3985	1.91495	89.1332
	1.91538	102.738	1.91567	97.9002	1.91527	97.3841	1.91662	89.2225
	1.91705	102.774	1.91733	97.8949	1.91693	97.3736	1.91828	89.1252
	1.91872	102.75	1.919	97.8813	1.9186	97.3919	1.91995	89.3013
	1.92038	103.534	1.92067	97.9335	1.92027	97.4165	1.92162	89.6168
	1.92205	103.707	1.92233	97.8911	1.92193	97.4246	1.92328	89.6481
	1.92372	103.655	1.924	97.9013	1.9236	97.3943	1.92495	89.6855
	1.92538	103.698	1.92567	98.0182	1.92527	97.3709	1.92662	89.6305
	1.92705	103.674	1.92733	98.4318	1.92693	97.4202	1.92828	89.7106
	1.92872	103.672	1.929	98.4694	1.9286	97.3614	1.92995	89.676
	1.93038	103.69	1.93067	98.4471	1.93027	97.4211	1.93162	89.6734
	1.93205	103.658	1.93233	98.4563	1.93193	97.408	1.93328	89.6382
	1.93372	103.702	1.934	98.4766	1.9336	97.3843	1.93495	89.6165
	1.93538	103.683	1.93567	98.4198	1.93527	97.2861	1.93662	89.7985
	1.93705	104.143	1.93733	98.4563	1.93693	97.0239	1.93828	90.0902
	1.93872	104.25	1.939	98.426	1.9386	96.9699	1.93995	90.1309
	1.94038	104.21	1.94067	98.4372	1.94027	96.9266	1.94162	90.1128
	1.94205	104.249	1.94233	98.4565	1.94193	96.8885	1.94328	90.0998
	1.94372	104.228	1.944	98.4264	1.9436	96.9176	1.94495	90.1499
	1.94538	104.225	1.94567	98.4857	1.94527	96.8927	1.94662	90.0975
	1.94705	104.245	1.94733	98.4395	1.94693	96.9409	1.94828	90.1732
	1.94872	104.247	1.949	98.4465	1.9486	96.8989	1.94995	90.2624
	1.95038	104.257	1.95067	98.461	1.95027	96.8878	1.95162	90.1352
	1.95205	104.227	1.95233	98.4266	1.95193	96.3744	1.95328	90.3147
	1.95372	104.223	1.954	98.458	1.9536	95.0238	1.95495	90.6703
	1.95538	104.255	1.95567	98.4148	1.95527	95.0724	1.95662	90.6888
	1.95705	104.211	1.95733	98.4526	1.95693	95.0559	1.95828	90.7163
	1.95872	104.251	1.959	98.4521	1.9586	95.0166	1.95995	90.6609
	1.96038	104.238	1.96067	98.4301	1.96027	95.0489	1.96162	90.6915
	1.96205	104.223	1.96233	98.463	1.96193	95.0272	1.96328	90.6378
	1.96372	104.241	1.964	98.4414	1.9636	95.0582	1.96495	90.6979
	1.96538	104.213	1.96567	98.4653	1.96527	95.1001	1.96662	90.7298
	1.96705	104.243	1.96733	98.4669	1.96693	95.1455	1.96828	90.6874
	1.96872	104.241	1.969	98.4177	1.9686	94.588	1.96995	91.0257
	1.97038	104.242	1.97067	98.4924	1.97027	93.0016	1.97162	91.6873
	1.97205	104.262	1.97233	98.4525	1.97193	93.0419	1.97328	91.6141
	1.97372	104.218	1.974	98.474	1.9736	93.0406	1.97495	91.6184
	1.97538	104.244	1.97567	98.2993	1.97527	93.0031	1.97662	91.6867
	1.97705	104.228	1.97733	97.39	1.97693	93.0499	1.97828	91.746
	1.97872	104.228	1.979	97.4144	1.9786	92.99	1.97995	91.572
	1.98038	104.251	1.98067	97.3872	1.98027	93.0605	1.98162	91.5833
	1.98205	104.245	1.98233	97.3898	1.98193	93.158	1.98328	91.553
	1.98372	104.266	1.984	97.4417	1.9836	93.1241	1.98495	91.5602
	1.98538	104.224	1.98567	97.3891	1.98527	92.5803	1.98662	91.9445
	1.98705	103.731	1.98733	97.4235	1.98693	91.0562	1.98828	92.6076
	1.98872	103.713	1.989	97.3934	1.9886	91.0933	1.98995	92.6153
	1.99038	103.662	1.99067	97.438	1.99027	91.0649	1.99162	92.637
	1.99205	103.702	1.99233	97.4722	1.99193	91.0315	1.99328	92.5784
	1.99372	103.682	1.994	97.386	1.9936	91.087	1.99495	92.6183
	1.99538	103.686	1.99567	97.4285	1.99527	91.207	1.99662	92.5832
	1.99705	103.716	1.99733	97.4069	1.99693	91.2217	1.99828	92.6198
	1.99872	103.654	1.999	97.4016	1.9986	91.2035	1.99995	92.6041
	2.00038	103.697	2.00067	97.4152	2.00027	91.0766	2.00162	92.5749
	2.00205	103.698	2.00233	97.3961	2.00193	90.6194	2.00328	92.7645
	2.00372	103.671	2.004	97.4365	2.0036	89.5968	2.00495	93.131
	2.00538	103.719	2.00567	97.4152	2.00527	89.6355	2.00662	93.0901
	2.00705	103.659	2.00733	97.4264	2.00693	89.6206	2.00828	93.0704
	2.00872	103.698	2.009	97.4633	2.0086	89.5984	2.00995	93.0334
	2.01038	103.672	2.01067	97.4211	2.01027	89.6901	2.01162	93.075
	2.01205	103.664	2.01233	97.4725	2.01193	89.6686	2.01328	93.0363
	2.01372	103.695	2.014	97.4136	2.0136	89.662	2.01495	93.0715
	2.01538	103.661	2.01567	97.4364	2.01527	89.6442	2.01662	93.0604
	2.01705	103.697	2.01733	97.455	2.01693	89.5906	2.01828	93.0196
	2.01872	103.69	2.019	97.3835	2.0186	89.6147	2.01995	92.8662
	2.02038	104.56	2.02067	97.4262	2.02027	89.575	2.02162	92.5897
	2.02205	104.669	2.02233	97.4023	2.02193	89.6297	2.02328	92.6066
	2.02372	104.638	2.024	97.4207	2.0236	89.6891	2.02495	92.62
	2.02538	104.681	2.02567	97.4403	2.02527	89.7365	2.02662	92.5907
	2.02705	104.664	2.02733	97.3881	2.02693	89.7979	2.02828	92.6271
	2.02872	104.636	2.029	97.4463	2.0286	89.7466	2.02995	92.5859
	2.03038	104.66	2.03067	97.4274	2.03027	89.7157	2.03162	92.593
	2.03205	104.628	2.03233	97.4141	2.03193	89.6197	2.03328	92.6036
	2.03372	104.663	2.034	97.4378	2.0336	89.6156	2.03495	92.5721
	2.03538	104.677	2.03567	97.3823	2.03527	89.9891	2.03662	92.0936
	2.03705	106.549	2.03733	97.4218	2.03693	90.6704	2.03828	91.06
	2.03872	106.775	2.039	97.4085	2.0386	90.6827	2.03995	91.0742
	2.04038	106.723	2.04067	97.414	2.04027	90.6855	2.04162	91.0684
	2.04205	106.784	2.04233	97.432	2.04193	90.6461	2.04328	91.0379
	2.04372	106.756	2.044	97.4117	2.0436	90.6939	2.04495	91.092
	2.04538	106.728	2.04567	97.4304	2.04527	90.6881	2.04662	91.0678
	2.04705	106.764	2.04733	97.3883	2.04693	90.6902	2.04828	91.0854
	2.04872	106.723	2.049	97.4009	2.0486	90.6606	2.04995	91.0699
	2.05038	106.762	2.05067	97.4344	2.05027	90.7086	2.05162	91.0584
	2.05205	106.768	2.05233	97.3927	2.05193	91.1521	2.05328	90.5471
	2.05372	109.016	2.054	97.4279	2.0536	91.9924	2.05495	89.7185
	2.05538	109.345	2.05567	97.3906	2.05527	92.0516	2.05662	89.6779
	2.05705	109.307	2.05733	97.3883	2.05693	92.0364	2.05828	89.6423
	2.05872	109.347	2.059	97.0769	2.0586	92.0269	2.05995	89.608
	2.06038	109.327	2.06067	95.9464	2.06027	92.0757	2.06162	89.6486
	2.06205	109.324	2.06233	95.9733	2.06193	92.0094	2.06328	89.6303
	2.06372	109.369	2.064	95.9649	2.0636	92.084	2.06495	89.6383
	2.06538	109.33	2.06567	95.9527	2.06527	92.1622	2.06662	89.6336
	2.06705	109.367	2.06733	95.9814	2.06693	92.067	2.06828	89.597
	2.06872	109.338	2.069	95.9298	2.0686	92.7593	2.06995	89.0624
	2.07038	111.041	2.07067	95.984	2.07027	94.0687	2.07162	88.1747
	2.07205	111.258	2.07233	96.0016	2.07193	94.0831	2.07328	88.173
	2.07372	111.234	2.074	95.9797	2.0736	94.072	2.07495	88.1901
	2.07538	111.26	2.07567	95.6489	2.07527	94.123	2.07662	88.154
	2.07705	111.258	2.07733	94.0773	2.07693	94.1692	2.07828	88.2085
	2.07872	111.238	2.079	94.1184	2.0786	94.1639	2.07995	88.1484
	2.08038	111.264	2.08067	94.1079	2.08027	94.1598	2.08162	88.1824
	2.08205	111.237	2.08233	94.087	2.08193	94.0792	2.08328	88.2122
	2.08372	111.257	2.084	94.1172	2.0836	94.0536	2.08495	88.1434
	2.08538	111.25	2.08567	94.0565	2.08527	94.7025	2.08662	88.0295
	2.08705	111.64	2.08733	94.1023	2.08693	95.913	2.08828	87.7184
	2.08872	111.739	2.089	94.0758	2.0886	95.9841	2.08995	87.7426
	2.09038	111.684	2.09067	94.1205	2.09027	95.9712	2.09162	87.7973
	2.09205	111.715	2.09233	93.505	2.09193	95.9311	2.09328	87.7098
	2.09372	111.701	2.094	91.5954	2.0936	95.9781	2.09495	87.7474
	2.09538	111.682	2.09567	91.6591	2.09527	95.9216	2.09662	87.6811
	2.09705	111.713	2.09733	91.5879	2.09693	95.9487	2.09828	87.7274
	2.09872	111.685	2.099	91.5796	2.0986	95.9903	2.09995	87.7788
	2.10038	111.71	2.10067	91.6689	2.10027	95.9427	2.10162	87.6953
	2.10205	111.669	2.10233	91.5721	2.10193	96.5135	2.10328	88.1734
	2.10372	110.844	2.104	91.5995	2.1036	97.3749	2.10495	88.6866
	2.10538	110.82	2.10567	91.5812	2.10527	97.3964	2.10662	88.6961
	2.10705	110.788	2.10733	91.5969	2.10693	97.4239	2.10828	88.7453
	2.10872	110.799	2.109	91.0855	2.1086	97.3917	2.10995	88.6759
	2.11038	110.795	2.11067	89.1387	2.11027	97.4414	2.11162	88.7164
	2.11205	110.774	2.11233	89.173	2.11193	97.3894	2.11328	88.6534
	2.11372	110.804	2.114	89.1526	2.1136	97.4125	2.11495	88.6917
	2.11538	110.774	2.11567	89.1528	2.11527	97.4025	2.11662	88.7199
	2.11705	110.801	2.11733	89.269	2.11693	97.4322	2.11828	88.7001
	2.11872	110.76	2.119	89.1254	2.1186	97.6481	2.11995	89.0943
	2.12038	108.481	2.12067	89.1937	2.12027	97.8617	2.12162	89.6129
	2.12205	108.367	2.12233	89.2849	2.12193	97.8776	2.12328	89.6458
	2.12372	108.322	2.124	89.3001	2.1236	97.8848	2.12495	89.6856
	2.12538	108.355	2.12567	88.9267	2.12527	97.8362	2.12662	89.6222
	2.12705	108.341	2.12733	87.717	2.12693	97.8813	2.12828	89.6629
	2.12872	108.327	2.129	87.7568	2.1286	97.8531	2.12995	89.7564
	2.13038	108.366	2.13067	87.823	2.13027	97.8714	2.13162	89.7884
	2.13205	108.327	2.13233	87.7512	2.13193	97.8558	2.13328	89.8288
	2.13372	108.35	2.134	87.7936	2.1336	97.9389	2.13495	89.6405
	2.13538	108.255	2.13567	87.72	2.13527	97.5361	2.13662	90.5614
	2.13705	106.32	2.13733	87.7674	2.13693	96.866	2.13828	91.5574
	2.13872	106.282	2.139	87.7797	2.1386	96.9248	2.13995	91.5746
	2.14038	106.274	2.14067	87.7798	2.14027	96.9753	2.14162	91.6005
	2.14205	106.276	2.14233	87.8216	2.14193	96.9052	2.14328	91.6545
	2.14372	106.257	2.144	87.7512	2.1436	96.9511	2.14495	91.6844
	2.14538	106.247	2.14567	87.7765	2.14527	96.8979	2.14662	91.6078
	2.14705	106.312	2.14733	87.7819	2.14693	96.958	2.14828	91.5838
	2.14872	106.29	2.149	87.7486	2.1486	97.0104	2.14995	91.5776
	2.15038	106.294	2.15067	87.7819	2.15027	96.9284	2.15162	91.5534
	2.15205	106.237	2.15233	87.7468	2.15193	96.3561	2.15328	92.0432
	2.15372	104.725	2.154	87.797	2.1536	95.5069	2.15495	92.5756
	2.15538	104.695	2.15567	87.7812	2.15527	95.5095	2.15662	92.5808
	2.15705	104.642	2.15733	87.7584	2.15693	95.5102	2.15828	92.6125
	2.15872	104.68	2.159	87.9069	2.1586	95.4786	2.15995	92.5878
	2.16038	104.663	2.16067	88.1774	2.16027	95.511	2.16162	92.6419
	2.16205	104.646	2.16233	88.3027	2.16193	95.4774	2.16328	92.569
	2.16372	104.691	2.164	88.3874	2.1636	95.5086	2.16495	92.5912
	2.16538	104.661	2.16567	88.2064	2.16527	95.5351	2.16662	92.622
	2.16705	104.665	2.16733	88.2356	2.16693	95.4804	2.16828	92.5774
	2.16872	104.612	2.169	88.1932	2.1686	94.9408	2.16995	92.8297
	2.17038	103.679	2.17067	88.2459	2.17027	94.0383	2.17162	93.0426
	2.17205	103.698	2.17233	88.2975	2.17193	94.0581	2.17328	93.1216
	2.17372	103.66	2.174	88.3084	2.1736	94.0698	2.17495	93.2141
	2.17538	103.694	2.17567	88.6222	2.17527	94.0274	2.17662	93.0285
	2.17705	103.713	2.17733	89.2441	2.17693	94.076	2.17828	93.0601
	2.17872	103.659	2.179	89.2467	2.1786	94.0311	2.17995	93.0378
	2.18038	103.699	2.18067	89.2942	2.18027	94.0828	2.18162	93.0529
	2.18205	103.678	2.18233	89.1542	2.18193	94.0439	2.18328	93.0619
	2.18372	103.698	2.184	89.2212	2.1836	94.037	2.18495	93.0476
	2.18538	103.692	2.18567	89.201	2.18527	93.6085	2.18662	92.8812
	2.18705	103.666	2.18733	89.2	2.18693	93.0685	2.18828	92.6252
	2.18872	103.705	2.189	89.2186	2.1886	93.058	2.18995	92.6142
	2.19038	103.654	2.19067	89.1579	2.19027	93.1029	2.19162	92.6648
	2.19205	103.697	2.19233	89.4765	2.19193	93.0289	2.19328	92.5853
	2.19372	103.727	2.194	90.2477	2.1936	93.0827	2.19495	92.6203
	2.19538	103.721	2.19567	90.2026	2.19527	92.996	2.19662	92.585
	2.19705	103.763	2.19733	90.1704	2.19693	93.0596	2.19828	92.5986
	2.19872	103.687	2.199	90.2322	2.1986	93.0493	2.19995	92.629
	2.20038	103.736	2.20067	90.2993	2.20027	92.9966	2.20162	92.5809
	2.20205	103.775	2.20233	90.1237	2.20193	93.0409	2.20328	92.1358
	2.20372	104.614	2.204	90.2084	2.2036	93.0365	2.20495	91.5744
	2.20538	104.687	2.20567	90.1546	2.20527	93.0281	2.20662	91.5703
	2.20705	104.705	2.20733	90.1388	2.20693	93.0443	2.20828	91.5928
	2.20872	104.671	2.209	90.3619	2.2086	93.0328	2.20995	91.5426
	2.21038	104.661	2.21067	90.7354	2.21027	93.1232	2.21162	91.5863
	2.21205	104.639	2.21233	90.7709	2.21193	93.0648	2.21328	91.5673
	2.21372	104.675	2.214	90.7124	2.2136	93.0373	2.21495	91.6112
	2.21538	104.636	2.21567	90.6898	2.21527	93.0346	2.21662	91.6099
	2.21705	104.69	2.21733	90.7841	2.21693	93.0229	2.21828	91.5596
	2.21872	104.768	2.219	90.6906	2.2186	93.5381	2.21995	91.1804
	2.22038	105.592	2.22067	90.7311	2.22027	94.076	2.22162	90.7893
	2.22205	105.683	2.22233	90.7596	2.22193	94.0648	2.22328	90.7002
	2.22372	105.635	2.224	90.7008	2.2236	94.127	2.22495	90.6949
	2.22538	105.661	2.22567	90.7413	2.22527	94.0339	2.22662	90.6492
	2.22705	105.648	2.22733	90.6951	2.22693	94.0798	2.22828	90.6932
	2.22872	105.643	2.229	90.7608	2.2286	94.0442	2.22995	90.6794
	2.23038	105.691	2.23067	90.7078	2.23027	94.0693	2.23162	90.6676
	2.23205	105.635	2.23233	90.6927	2.23193	94.1287	2.23328	90.7355
	2.23372	105.669	2.234	90.7443	2.2336	94.178	2.23495	90.6876
	2.23538	105.758	2.23567	90.681	2.23527	94.6279	2.23662	90.4311
	2.23705	106.712	2.23733	90.7454	2.23693	95.031	2.23828	90.1052
	2.23872	106.768	2.239	90.7199	2.2386	95.0323	2.23995	90.1519
	2.24038	106.727	2.24067	90.8332	2.24027	95.0738	2.24162	90.2152
	2.24205	106.754	2.24233	90.678	2.24193	95.0104	2.24328	90.1399
	2.24372	106.76	2.244	90.149	2.2436	95.0577	2.24495	90.1683
	2.24538	106.735	2.24567	90.1588	2.24527	95.0559	2.24662	90.0939
	2.24705	106.825	2.24733	90.2442	2.24693	95.0483	2.24828	90.1141
	2.24872	106.732	2.249	90.2574	2.2486	95.0448	2.24995	90.1414
	2.25038	106.765	2.25067	90.3419	2.25027	95.0959	2.25162	90.1977
	2.25205	106.772	2.25233	90.3038	2.25193	95.5446	2.25328	90.1869
	2.25372	106.73	2.254	90.2104	2.2536	96.066	2.25495	90.1442
	2.25538	106.781	2.25567	90.1526	2.25527	95.967	2.25662	90.1091
	2.25705	106.733	2.25733	90.2161	2.25693	95.9771	2.25828	90.1473
	2.25872	106.799	2.259	90.0891	2.2586	95.919	2.25995	90.1047
	2.26038	106.84	2.26067	89.6433	2.26027	96.004	2.26162	90.1401
	2.26205	106.797	2.26233	89.6752	2.26193	95.9614	2.26328	90.0922
	2.26372	106.854	2.264	89.7148	2.2636	96.0062	2.26495	90.1151
	2.26538	106.765	2.26567	89.6364	2.26527	96.0631	2.26662	90.1543
	2.26705	106.793	2.26733	89.7552	2.26693	96.0064	2.26828	90.0866
	2.26872	106.73	2.269	89.6428	2.2686	96.4469	2.26995	90.6853
	2.27038	106.236	2.27067	89.6902	2.27027	96.8812	2.27162	91.2501
	2.27205	106.279	2.27233	89.7174	2.27193	96.9333	2.27328	91.1153
	2.27372	106.23	2.274	89.6418	2.2736	96.9379	2.27495	91.149
	2.27538	106.257	2.27567	89.6805	2.27527	96.8602	2.27662	91.0542
	2.27705	106.284	2.27733	89.6961	2.27693	96.9242	2.27828	91.1103
	2.27872	106.25	2.279	89.7703	2.2786	96.9141	2.27995	91.0885
	2.28038	106.307	2.28067	89.8274	2.28027	96.9069	2.28162	91.0862
	2.28205	106.255	2.28233	89.6449	2.28193	96.9231	2.28328	91.1289
	2.28372	106.271	2.284	89.7645	2.2836	96.8864	2.28495	91.0709
	2.28538	106.179	2.28567	89.7973	2.28527	97.4145	2.28662	91.6164
	2.28705	104.752	2.28733	89.7708	2.28693	97.8562	2.28828	92.0165
	2.28872	104.763	2.289	89.7219	2.2886	97.8553	2.28995	92.0337
	2.29038	104.675	2.29067	89.6474	2.29027	97.9401	2.29162	92.0664
	2.29205	104.673	2.29233	89.7002	2.29193	97.8731	2.29328	92.0103
	2.29372	104.705	2.294	89.6643	2.2936	97.902	2.29495	92.0698
	2.29538	104.655	2.29567	89.7485	2.29527	97.8528	2.29662	92.0761
	2.29705	104.704	2.29733	89.8324	2.29693	97.9539	2.29828	92.0507
	2.29872	104.643	2.299	89.6336	2.2986	97.996	2.29995	92.0718
	2.30038	104.665	2.30067	89.6893	2.30027	97.9249	2.30162	92.0149
	2.30205	104.482	2.30233	89.6891	2.30193	98.4033	2.30328	92.3361
	2.30372	102.752	2.304	89.7031	2.3036	98.8227	2.30495	92.5831
	2.30538	102.797	2.30567	89.7161	2.30527	98.8139	2.30662	92.5705
	2.30705	102.777	2.30733	89.7528	2.30693	98.8348	2.30828	92.6071
	2.30872	102.809	2.309	90.1379	2.3086	98.8054	2.30995	92.5676
	2.31038	102.866	2.31067	90.6787	2.31027	98.8565	2.31162	92.6137
	2.31205	102.783	2.31233	90.7279	2.31193	98.8869	2.31328	92.5873
	2.31372	102.81	2.314	90.8018	2.3136	98.8426	2.31495	92.5823
	2.31538	102.733	2.31567	90.6914	2.31527	98.8414	2.31662	92.6013
	2.31705	102.796	2.31733	90.7511	2.31693	98.7952	2.31828	92.5676
	2.31872	102.68	2.319	90.7041	2.3186	99.6185	2.31995	92.642
	2.32038	101.273	2.32067	90.7445	2.32027	100.322	2.32162	92.7202
	2.32205	101.312	2.32233	90.7156	2.32193	100.314	2.32328	92.6438
	2.32372	101.264	2.324	90.7562	2.3236	100.334	2.32495	92.6545
	2.32538	101.331	2.32567	91.3858	2.32527	100.296	2.32662	92.586
	2.32705	101.384	2.32733	92.0158	2.32693	100.337	2.32828	92.6443
	2.32872	101.283	2.329	92.0592	2.3286	100.339	2.32995	92.6013
	2.33038	101.322	2.33067	92.1117	2.33027	100.336	2.33162	92.5954
	2.33205	101.28	2.33233	92.056	2.33193	100.353	2.33328	92.6146
	2.33372	101.309	2.334	92.129	2.3336	100.313	2.33495	92.5824
	2.33538	101.225	2.33567	92.0721	2.33527	101.088	2.33662	92.2967
	2.33705	99.8128	2.33733	92.0729	2.33693	101.78	2.33828	92.0221
	2.33872	99.8378	2.339	92.0855	2.3386	101.845	2.33995	92.0008
	2.34038	99.8473	2.34067	92.0552	2.34027	101.898	2.34162	92.039
	2.34205	99.8075	2.34233	93.0431	2.34193	101.755	2.34328	92.0413
	2.34372	99.7916	2.344	94.652	2.3436	101.801	2.34495	92.0722
	2.34538	99.8411	2.34567	94.6805	2.34527	101.786	2.34662	92.0161
	2.34705	99.8764	2.34733	94.7116	2.34693	101.831	2.34828	92.0361
	2.34872	99.765	2.349	94.6853	2.3486	101.904	2.34995	92.0774
	2.35038	99.815	2.35067	94.7575	2.35027	101.777	2.35162	92.0208
	2.35205	99.8112	2.35233	94.6784	2.35193	102.521	2.35328	91.501
	2.35372	99.7431	2.354	94.698	2.3536	103.221	2.35495	91.0847
	2.35538	99.787	2.35567	94.7123	2.35527	103.227	2.35662	91.0606
	2.35705	99.7629	2.35733	94.6776	2.35693	103.265	2.35828	91.1421
	2.35872	99.7714	2.359	95.5203	2.3586	103.205	2.35995	91.0564
	2.36038	99.787	2.36067	96.879	2.36027	103.245	2.36162	91.0907
	2.36205	99.7419	2.36233	96.9127	2.36193	103.214	2.36328	91.0558
	2.36372	99.8131	2.364	96.9288	2.3636	103.254	2.36495	91.0601
	2.36538	99.8821	2.36567	96.8873	2.36527	103.309	2.36662	91.0917
	2.36705	99.8449	2.36733	96.929	2.36693	103.233	2.36828	91.0701
	2.36872	99.8007	2.369	96.9421	2.3686	103.785	2.36995	90.2586
	2.37038	99.7411	2.37067	96.9214	2.37027	104.231	2.37162	89.654
	2.37205	99.7866	2.37233	96.9098	2.37193	104.216	2.37328	89.6215
	2.37372	99.7718	2.374	96.9431	2.3736	104.246	2.37495	89.6693
	2.37538	99.7962	2.37567	97.8898	2.37527	104.201	2.37662	89.6018
	2.37705	99.847	2.37733	99.3243	2.37693	106.247	2.37828	89.7141
	2.37872	99.7587	2.379	99.3436	2.3786	106.3	2.37995	89.6841
	2.38038	99.8002	2.38067	99.3445	2.38027	106.23	2.38162	89.6511
	2.38205	99.7989	2.38233	99.3108	2.38193	106.28	2.38328	89.725
	2.38372	99.7883	2.384	99.3434	2.3836	106.246	2.38495	89.7461
	2.38538	99.8126	2.38567	99.3164	2.38527	106.246	2.38662	88.8847
	2.38705	99.7358	2.38733	99.3417	2.38693	106.669	2.38828	88.3817
	2.38872	99.788	2.389	99.3485	2.3886	107.735	2.38995	88.1907
	2.39038	99.769	2.39067	99.3254	2.39027	107.775	2.39162	88.2672
	2.39205	99.7848	2.39233	99.9546	2.39193	107.759	2.39328	88.1331
	2.39372	99.8244	2.394	100.759	2.3936	107.747	2.39495	88.185
	2.39538	99.7927	2.39567	100.785	2.39527	107.801	2.39662	88.2092
	2.39705	99.8347	2.39733	100.794	2.39693	107.743	2.39828	88.1616
	2.39872	99.7592	2.399	100.76	2.3986	107.788	2.39995	88.2592
	2.40038	99.8179	2.40067	100.798	2.40027	107.765	2.40162	88.1801
	2.40205	99.8133	2.40233	100.755	2.40193	107.76	2.40328	87.643
	2.40372	99.7402	2.404	100.79	2.4036	108.054	2.40495	87.2807
	2.40538	99.7869	2.40567	100.8	2.40527	108.741	2.40662	87.253
	2.40705	99.761	2.40733	100.77	2.40693	108.801	2.40828	87.2949
	2.40872	99.7777	2.409	100.797	2.4086	108.828	2.40995	87.2443
	2.41038	99.8045	2.41067	100.768	2.41027	108.765	2.41162	87.2956
	2.41205	99.7533	2.41233	100.779	2.41193	108.805	2.41328	87.3349
	2.41372	99.7944	2.414	100.796	2.4136	108.75	2.41495	87.2666
	2.41538	99.7788	2.41567	100.76	2.41527	108.795	2.41662	87.2977
	2.41705	99.7784	2.41733	100.813	2.41693	108.779	2.41828	87.3084
	2.41872	99.8559	2.419	100.784	2.4186	108.772	2.41995	87.3397
	2.42038	100.333	2.42067	100.786	2.42027	109.048	2.42162	87.2765
	2.42205	100.381	2.42233	100.793	2.42193	109.804	2.42328	87.2775
	2.42372	100.311	2.424	100.776	2.4236	109.847	2.42495	87.3144
	2.42538	100.307	2.42567	100.606	2.42527	109.83	2.42662	87.242
	2.42705	100.317	2.42733	100.341	2.42693	109.814	2.42828	87.2855
	2.42872	100.302	2.429	100.328	2.4286	109.849	2.42995	87.2829
	2.43038	100.358	2.43067	100.353	2.43027	109.801	2.43162	87.2573
	2.43205	100.32	2.43233	100.357	2.43193	109.841	2.43328	87.3093
	2.43372	100.343	2.434	100.379	2.4336	109.811	2.43495	87.2468
	2.43538	100.355	2.43567	100.337	2.43527	109.825	2.43662	87.5675
	2.43705	100.325	2.43733	100.344	2.43693	109.85	2.43828	87.7258
	2.43872	100.355	2.439	100.365	2.4386	109.802	2.43995	87.8681
	2.44038	100.323	2.44067	100.392	2.44027	109.878	2.44162	87.9002
	2.44205	100.326	2.44233	99.7725	2.44193	109.898	2.44328	87.737
	2.44372	100.347	2.444	98.8781	2.4436	109.866	2.44495	87.7516
	2.44538	100.293	2.44567	98.8603	2.44527	109.89	2.44662	87.7286
	2.44705	100.348	2.44733	98.8759	2.44693	109.842	2.44828	87.7325
	2.44872	100.38	2.449	98.8395	2.4486	109.871	2.44995	87.7586
	2.45038	100.345	2.45067	98.8758	2.45027	109.831	2.45162	87.7552
	2.45205	100.415	2.45233	98.8383	2.45193	109.848	2.45328	88.4104
	2.45372	100.73	2.454	98.8553	2.4536	109.578	2.45495	88.7892
	2.45538	100.776	2.45567	98.9024	2.45527	108.752	2.45662	88.6982
	2.45705	100.769	2.45733	98.8307	2.45693	108.784	2.45828	88.735
	2.45872	100.804	2.459	98.1833	2.4586	108.79	2.45995	88.7215
	2.46038	100.836	2.46067	97.4168	2.46027	108.767	2.46162	88.7352
	2.46205	100.751	2.46233	97.4139	2.46193	108.8	2.46328	88.7131
	2.46372	100.783	2.464	97.4527	2.4636	108.755	2.46495	88.724
	2.46538	100.742	2.46567	97.404	2.46527	108.791	2.46662	88.7764
	2.46705	100.766	2.46733	97.4516	2.46693	108.767	2.46828	88.7071
	2.46872	100.897	2.469	97.4076	2.4686	108.768	2.46995	89.623
	2.47038	101.269	2.47067	97.4293	2.47027	108.39	2.47162	90.1561
	2.47205	101.331	2.47233	97.4194	2.47193	107.281	2.47328	90.0881
	2.47372	101.362	2.474	97.3798	2.4736	107.313	2.47495	90.1421
	2.47538	101.291	2.47567	96.9845	2.47527	107.331	2.47662	90.0852
	2.47705	101.306	2.47733	96.5094	2.47693	107.296	2.47828	90.1182
	2.47872	101.262	2.479	96.4848	2.4786	107.312	2.47995	90.1112
	2.48038	101.307	2.48067	96.4968	2.48027	107.262	2.48162	90.0856
	2.48205	101.28	2.48233	96.4889	2.48193	107.313	2.48328	90.1273
	2.48372	101.28	2.484	96.5156	2.4836	107.314	2.48495	90.0935
	2.48538	101.378	2.48567	96.4747	2.48527	107.307	2.48662	90.7257
	2.48705	101.758	2.48733	96.5002	2.48693	106.833	2.48828	91.0718
	2.48872	101.805	2.489	96.5132	2.4886	105.618	2.48995	91.0547
	2.49038	101.801	2.49067	96.4805	2.49027	105.66	2.49162	91.1052
	2.49205	101.801	2.49233	96.2518	2.49193	105.654	2.49328	91.069
	2.49372	101.826	2.494	95.9734	2.4936	105.658	2.49495	91.088
	2.49538	101.764	2.49567	95.9661	2.49527	105.7	2.49662	91.0731
	2.49705	101.805	2.49733	95.9864	2.49693	105.633	2.49828	91.0525
	2.49872	101.788	2.499	95.9491	2.4986	105.668	2.49995	91.0945
	2.50038	101.797	2.50067	95.9872	2.50027	105.648	2.50162	91.0754
	2.50205	101.82	2.50233	95.9454	2.50193	105.649	2.50328	91.1008
	2.50372	101.889	2.504	95.958	2.5036	105.206	2.50495	91.1065
	2.50538	101.877	2.50567	95.9735	2.50527	104.218	2.50662	91.0611
	2.50705	101.79	2.50733	95.9543	2.50693	104.24	2.50828	91.123
	2.50872	101.786	2.509	96.0054	2.5086	104.228	2.50995	91.0725
	2.51038	101.829	2.51067	95.9722	2.51027	104.211	2.51162	91.1019
	2.51205	101.772	2.51233	95.951	2.51193	104.249	2.51328	91.1253
	2.51372	101.812	2.514	95.9712	2.5136	104.206	2.51495	91.0685
	2.51538	101.774	2.51567	95.924	2.51527	104.237	2.51662	91.106
	2.51705	101.791	2.51733	95.974	2.51693	104.23	2.51828	91.1078
	2.51872	101.708	2.519	95.948	2.5186	104.25	2.51995	90.8237
	2.52038	101.257	2.52067	95.9622	2.52027	103.802	2.52162	90.6722
	2.52205	101.298	2.52233	95.9793	2.52193	102.749	2.52328	90.6841
	2.52372	101.271	2.524	95.951	2.5236	102.768	2.52495	90.7267
	2.52538	101.269	2.52567	95.7558	2.52527	102.765	2.52662	90.6641
	2.52705	101.298	2.52733	95.5583	2.52693	102.787	2.52828	90.7008
	2.52872	101.323	2.529	95.5156	2.5286	102.825	2.52995	90.7117
	2.53038	101.345	2.53067	95.5327	2.53027	102.834	2.53162	90.6653
	2.53205	101.306	2.53233	95.5069	2.53193	102.817	2.53328	90.7318
	2.53372	101.309	2.534	95.572	2.5336	102.767	2.53495	90.8242
	2.53538	101.301	2.53567	95.5118	2.53527	102.743	2.53662	90.4372
	2.53705	101.271	2.53733	95.5303	2.53693	102.628	2.53828	90.3023
	2.53872	101.356	2.539	95.5347	2.5386	102.354	2.53995	90.1021
	2.54038	101.416	2.54067	95.5061	2.54027	102.38	2.54162	90.1358
	2.54205	101.325	2.54233	95.1314	2.54193	102.378	2.54328	90.0951
	2.54372	101.353	2.544	94.6881	2.5436	102.352	2.54495	90.1183
	2.54538	101.267	2.54567	94.6977	2.54527	102.396	2.54662	90.0989
	2.54705	101.311	2.54733	94.7074	2.54693	102.358	2.54828	90.0666
	2.54872	101.304	2.549	94.6537	2.5486	102.371	2.54995	90.158
	2.55038	101.293	2.55067	94.6973	2.55027	102.362	2.55162	90.0977
	2.55205	101.425	2.55233	94.6801	2.55193	102.36	2.55328	90.1122
	2.55372	101.792	2.554	94.7121	2.5536	102.537	2.55495	90.0987
	2.55538	101.816	2.55567	94.7476	2.55527	102.741	2.55662	90.1096
	2.55705	101.778	2.55733	94.6973	2.55693	102.754	2.55828	90.1689
	2.55872	101.803	2.559	94.3885	2.5586	102.778	2.55995	90.1001
	2.56038	101.87	2.56067	94.0987	2.56027	102.762	2.56162	90.1724
	2.56205	101.756	2.56233	94.0599	2.56193	102.807	2.56328	90.1592
	2.56372	101.805	2.564	94.1001	2.5636	102.751	2.56495	90.0978
	2.56538	101.795	2.56567	94.113	2.56527	102.766	2.56662	90.1427
	2.56705	101.807	2.56733	94.1139	2.56693	102.77	2.56828	90.1319
	2.56872	101.946	2.569	94.0593	2.5686	102.747	2.56995	90.5842
	2.57038	102.348	2.57067	94.0812	2.57027	102.938	2.57162	90.7643
	2.57205	102.374	2.57233	94.1054	2.57193	103.209	2.57328	90.6793
	2.57372	102.356	2.574	94.0619	2.5736	103.24	2.57495	90.7309
	2.57538	102.36	2.57567	93.3359	2.57527	103.252	2.57662	90.665
	2.57705	102.402	2.57733	92.6475	2.57693	103.217	2.57828	90.6757
	2.57872	102.397	2.579	92.6015	2.5786	103.247	2.57995	90.6989
	2.58038	102.414	2.58067	92.6305	2.58027	103.226	2.58162	90.7161
	2.58205	102.377	2.58233	92.5998	2.58193	103.253	2.58328	90.78
	2.58372	102.374	2.584	92.6176	2.5836	103.236	2.58495	90.6614
	2.58538	102.598	2.58567	92.6033	2.58527	103.22	2.58662	90.9424
	2.58705	103.209	2.58733	92.6432	2.58693	103.4	2.58828	91.0707
	2.58872	103.242	2.589	92.6755	2.5886	103.664	2.58995	91.0547
	2.59038	103.239	2.59067	92.5977	2.59027	103.678	2.59162	91.0997
	2.59205	103.226	2.59233	92.0507	2.59193	103.685	2.59328	91.0617
	2.59372	103.282	2.594	91.6012	2.5936	103.653	2.59495	91.1046
	2.59538	103.221	2.59567	91.584	2.59527	103.718	2.59662	91.123
	2.59705	103.248	2.59733	91.6436	2.59693	103.668	2.59828	91.06
	2.59872	103.248	2.599	91.5923	2.5986	103.692	2.59995	91.1018
	2.60038	103.245	2.60067	91.6261	2.60027	103.699	2.60162	91.0768
	2.60205	103.504	2.60233	91.5764	2.60193	103.673	2.60328	91.7946
	2.60372	104.204	2.604	91.5976	2.6036	103.905	2.60495	92.035
	2.60538	104.238	2.60567	91.6287	2.60527	104.219	2.60662	92.0043
	2.60705	104.229	2.60733	91.5785	2.60693	104.218	2.60828	92.0574
	2.60872	104.218	2.609	91.3322	2.6086	104.219	2.60995	92.0102
	2.61038	104.256	2.61067	91.1724	2.61027	104.192	2.61162	92.0314
	2.61205	104.201	2.61233	91.0848	2.61193	104.234	2.61328	92.0502
	2.61372	104.267	2.614	91.1463	2.6136	104.216	2.61495	92.0257
	2.61538	104.328	2.61567	91.185	2.61527	104.237	2.61662	92.0742
	2.61705	104.243	2.61733	91.1547	2.61693	104.24	2.61828	92.0464
	2.61872	104.095	2.619	91.0805	2.6186	104.209	2.61995	92.7595
	2.62038	103.669	2.62067	91.0976	2.62027	104.404	2.62162	93.0705
	2.62205	103.699	2.62233	91.1684	2.62193	104.626	2.62328	93.0417
	2.62372	103.699	2.624	91.0647	2.6236	104.649	2.62495	93.083
	2.62538	103.676	2.62567	90.8694	2.62527	104.65	2.62662	93.0421
	2.62705	103.715	2.62733	90.71	2.62693	104.616	2.62828	93.0981
	2.62872	103.667	2.629	90.6568	2.6286	104.66	2.62995	93.1445
	2.63038	103.7	2.63067	90.6986	2.63027	104.63	2.63162	93.0185
	2.63205	103.705	2.63233	90.7114	2.63193	104.678	2.63328	93.0585
	2.63372	103.675	2.634	90.7315	2.6336	104.706	2.63495	93.025
	2.63538	103.559	2.63567	90.7385	2.63527	104.638	2.63662	93.048
	2.63705	103.222	2.63733	90.7826	2.63693	104.652	2.63828	93.0772
	2.63872	103.236	2.639	90.8397	2.6386	104.625	2.63995	93.0286
	2.64038	103.227	2.64067	90.6517	2.64027	104.638	2.64162	93.1325
	2.64205	103.225	2.64233	90.9258	2.64193	104.659	2.64328	93.0249
	2.64372	103.275	2.644	91.1182	2.6436	104.628	2.64495	93.0739
	2.64538	103.225	2.64567	91.1005	2.64527	104.671	2.64662	93.0416
	2.64705	103.259	2.64733	91.1554	2.64693	104.627	2.64828	93.0276
	2.64872	103.235	2.649	91.0661	2.6486	104.657	2.64995	93.0754
	2.65038	103.228	2.65067	91.1218	2.65027	104.713	2.65162	93.0385
	2.65205	103.002	2.65233	91.0791	2.65193	104.696	2.65328	92.7122
	2.65372	102.338	2.654	91.088	2.6536	104.511	2.65495	92.6074
	2.65538	102.364	2.65567	91.1215	2.65527	104.23	2.65662	92.5998
	2.65705	102.355	2.65733	91.06	2.65693	104.249	2.65828	92.6558
	2.65872	102.35	2.659	91.0866	2.6586	104.238	2.65995	92.7324
	2.66038	102.385	2.66067	91.1117	2.66027	104.204	2.66162	92.663
	2.66205	102.35	2.66233	91.0724	2.66193	104.244	2.66328	92.6235
	2.66372	102.372	2.664	91.1165	2.6636	104.211	2.66495	92.5704
	2.66538	102.35	2.66567	91.0692	2.66527	104.226	2.66662	92.6118
	2.66705	102.359	2.66733	91.1008	2.66693	104.235	2.66828	92.5977
	2.66872	102.028	2.669	91.1022	2.6686	104.278	2.66995	91.8493
	2.67038	101.256	2.67067	91.094	2.67027	104.053	2.67162	91.6577
	2.67205	101.286	2.67233	91.1395	2.67193	103.681	2.67328	91.5577
	2.67372	101.307	2.674	91.0448	2.6736	103.725	2.67495	91.6119
	2.67538	101.272	2.67567	91.3777	2.67527	103.781	2.67662	91.582
	2.67705	101.313	2.67733	91.6069	2.67693	103.685	2.67828	91.5881
	2.67872	101.259	2.679	91.5801	2.6786	103.721	2.67995	91.6092
	2.68038	101.29	2.68067	91.6593	2.68027	103.686	2.68162	91.549
	2.68205	101.295	2.68233	91.581	2.68193	103.711	2.68328	91.5954
	2.68372	101.277	2.684	91.6039	2.6836	103.75	2.68495	91.5834
	2.68538	101.314	2.68567	91.5922	2.68527	103.685	2.68662	90.4691
	2.68705	101.29	2.68733	91.6518	2.68693	103.518	2.68828	90.1262
	2.68872	101.303	2.689	91.6912	2.6886	103.202	2.68995	90.1898
	2.69038	101.285	2.69067	91.5688	2.69027	103.225	2.69162	90.2176
	2.69205	101.261	2.69233	91.8809	2.69193	103.276	2.69328	90.1199
	2.69372	101.326	2.694	92.0677	2.6936	103.212	2.69495	90.1647
	2.69538	101.273	2.69567	92.0429	2.69527	103.255	2.69662	90.1472
	2.69705	101.351	2.69733	92.0834	2.69693	103.238	2.69828	90.0681
	2.69872	101.374	2.699	92.0224	2.6986	103.236	2.69995	90.1166
	2.70038	101.287	2.70067	92.0687	2.70027	103.254	2.70162	90.0782
	2.70205	101.313	2.70233	92.0512	2.70193	103.214	2.70328	89.2902
	2.70372	101.275	2.704	92.0197	2.7036	103.087	2.70495	89.1789
	2.70538	101.347	2.70567	92.0588	2.70527	102.762	2.70662	89.1155
	2.70705	101.363	2.70733	92.0933	2.70693	102.764	2.70828	89.1718
	2.70872	101.28	2.709	92.0649	2.7086	102.766	2.70995	89.1206
	2.71038	101.333	2.71067	92.0321	2.71027	102.743	2.71162	89.1272
	2.71205	101.286	2.71233	92.0177	2.71193	102.782	2.71328	89.1523
	2.71372	101.31	2.714	92.0621	2.7136	102.744	2.71495	89.1015
	2.71538	101.301	2.71567	92.0182	2.71527	102.78	2.71662	89.1483
	2.71705	101.32	2.71733	92.0826	2.71693	102.786	2.71828	89.1386
	2.71872	101.359	2.719	92.0526	2.7186	102.742	2.71995	88.3565
	2.72038	101.275	2.72067	92.0271	2.72027	102.759	2.72162	88.1955
	2.72205	101.334	2.72233	92.0934	2.72193	102.746	2.72328	88.1412
	2.72372	101.42	2.724	92.0218	2.7236	102.743	2.72495	88.2044
	2.72538	101.299	2.72567	92.4058	2.72527	102.773	2.72662	88.1604
	2.72705	101.352	2.72733	92.6345	2.72693	102.743	2.72828	88.2497
	2.72872	101.271	2.729	92.5784	2.7286	102.786	2.72995	88.3366
	2.73038	101.306	2.73067	92.6254	2.73027	102.739	2.73162	88.1614
	2.73205	101.3	2.73233	92.6027	2.73193	102.748	2.73328	88.2109
	2.73372	101.28	2.734	92.6379	2.7336	102.753	2.73495	88.1699
	2.73538	101.108	2.73567	92.591	2.73527	102.735	2.73662	87.4265
	2.73705	100.748	2.73733	92.6227	2.73693	102.587	2.73828	87.3328
	2.73872	100.766	2.739	92.6918	2.7386	102.389	2.73995	87.2298
	2.74038	100.787	2.74067	92.6038	2.74027	102.355	2.74162	87.2778
	2.74205	100.761	2.74233	92.2615	2.74193	102.37	2.74328	87.2671
	2.74372	100.801	2.744	92.0563	2.7436	102.403	2.74495	87.2367
	2.74538	100.745	2.74567	92.0206	2.74527	102.419	2.74662	87.334
	2.74705	100.765	2.74733	92.0723	2.74693	102.354	2.74828	87.2722
	2.74872	100.778	2.749	92.0616	2.7486	102.359	2.74995	87.3076
	2.75038	100.752	2.75067	92.0941	2.75027	102.406	2.75162	87.2705
	2.75205	100.604	2.75233	92.0595	2.75193	102.441	2.75328	86.9217
	2.75372	100.306	2.754	92.0426	2.7536	102.458	2.75495	86.8735
	2.75538	100.318	2.75567	92.1142	2.75527	102.448	2.75662	86.8554
	2.75705	100.329	2.75733	92.0242	2.75693	102.385	2.75828	86.9001
	2.75872	100.29	2.759	92.0516	2.7586	102.383	2.75995	86.8574
	2.76038	100.333	2.76067	92.0786	2.76027	102.384	2.76162	86.9706
	2.76205	100.306	2.76233	92.0534	2.76193	102.412	2.76328	87.0518
	2.76372	100.324	2.764	92.1003	2.7636	102.353	2.76495	86.8501
	2.76538	100.324	2.76567	92.0071	2.76527	102.361	2.76662	86.902
	2.76705	100.312	2.76733	92.1003	2.76693	102.378	2.76828	86.8597
	2.76872	100.113	2.769	92.1639	2.7686	102.358	2.76995	86.3851
	2.77038	99.7503	2.77067	92.0332	2.77027	102.113	2.77162	86.3644
	2.77205	99.7664	2.77233	92.112	2.77193	101.782	2.77328	86.3151
	2.77372	99.7758	2.774	92.049	2.7736	101.785	2.77495	86.3479
	2.77538	99.7381	2.77567	91.7682	2.77527	101.815	2.77662	86.3161
	2.77705	99.7804	2.77733	91.6006	2.77693	101.769	2.77828	86.3213
	2.77872	99.7413	2.779	91.5748	2.7786	101.811	2.77995	86.3325
	2.78038	99.7661	2.78067	91.6316	2.78027	101.791	2.78162	86.2829
	2.78205	99.7911	2.78233	91.5527	2.78193	101.802	2.78328	86.3499
	2.78372	99.7581	2.784	91.5889	2.7836	101.82	2.78495	86.2875
	2.78538	99.6006	2.78567	91.5889	2.78527	101.757	2.78662	86.2655
	2.78705	99.309	2.78733	91.5754	2.78693	101.56	2.78828	86.3094
	2.78872	99.3116	2.789	91.6154	2.7886	101.276	2.78995	86.3013
	2.79038	99.32	2.79067	91.564	2.79027	101.31	2.79162	86.3391
	2.79205	99.2842	2.79233	91.5784	2.79193	101.349	2.79328	86.3065
	2.79372	99.3624	2.794	91.5946	2.7936	101.258	2.79495	86.3112
	2.79538	99.304	2.79567	91.5583	2.79527	101.309	2.79662	86.3569
	2.79705	99.3168	2.79733	91.6253	2.79693	101.298	2.79828	86.2637
	2.79872	99.3088	2.799	91.5658	2.7986	101.291	2.79995	86.3116
	2.80038	99.2839	2.80067	91.5894	2.80027	101.301	2.80162	86.3036
	2.80205	99.3109	2.80233	91.6153	2.80193	101.273	2.80328	86.7648
	2.80372	99.2867	2.804	91.5717	2.8036	101.299	2.80495	86.8894
	2.80538	99.3244	2.80567	91.6153	2.80527	101.27	2.80662	86.8673
	2.80705	99.36	2.80733	91.5724	2.80693	101.276	2.80828	86.9034
	2.80872	99.286	2.809	91.8831	2.8086	101.313	2.80995	86.8536
	2.81038	99.3332	2.81067	92.0481	2.81027	101.265	2.81162	86.8811
	2.81205	99.2925	2.81233	92.073	2.81193	101.318	2.81328	86.9148
	2.81372	99.3244	2.814	92.1576	2.8136	101.305	2.81495	86.8655
	2.81538	99.3238	2.81567	92.0439	2.81527	101.289	2.81662	86.9006
	2.81705	99.3348	2.81733	92.0703	2.81693	101.316	2.81828	86.8809
	2.81872	99.5225	2.819	92.1179	2.8186	101.263	2.81995	87.5882
	2.82038	99.7736	2.82067	92.1146	2.82027	101.312	2.82162	87.7568
	2.82205	99.7715	2.82233	92.17	2.82193	101.298	2.82328	87.7002
	2.82372	99.7665	2.824	92.0321	2.8236	101.289	2.82495	87.762
	2.82538	99.7442	2.82567	92.7989	2.82527	101.321	2.82662	87.7035
	2.82705	99.7921	2.82733	93.1081	2.82693	101.259	2.82828	87.7024
	2.82872	99.7724	2.829	93.0307	2.8286	101.3	2.82995	87.7782
	2.83038	99.7891	2.83067	93.0782	2.83027	101.284	2.83162	87.7438
	2.83205	99.7761	2.83233	93.0248	2.83193	101.27	2.83328	87.818
	2.83372	99.7536	2.834	93.0758	2.8336	101.281	2.83495	87.9388
	2.83538	100.04	2.83567	93.1131	2.83527	101.265	2.83662	88.6173
	2.83705	100.343	2.83733	93.0296	2.83693	101.827	2.83828	88.7295
	2.83872	100.352	2.839	93.0749	2.8386	102.36	2.83995	88.6551
	2.84038	100.35	2.84067	93.0384	2.84027	102.354	2.84162	88.7052
	2.84205	100.335	2.84233	93.755	2.84193	102.414	2.84328	88.6845
	2.84372	100.385	2.844	94.1176	2.8436	102.366	2.84495	88.6774
	2.84538	100.372	2.84567	94.0637	2.84527	102.399	2.84662	88.7153
	2.84705	100.371	2.84733	94.1308	2.84693	102.364	2.84828	88.7165
	2.84872	100.39	2.849	94.0619	2.8486	102.388	2.84995	88.7507
	2.85038	100.366	2.85067	94.095	2.85027	102.406	2.85162	88.7051
	2.85205	100.772	2.85233	94.1281	2.85193	102.359	2.85328	89.4684
	2.85372	101.304	2.854	94.0749	2.8536	102.842	2.85495	89.6261
	2.85538	101.363	2.85567	94.1151	2.85527	103.226	2.85662	89.73
	2.85705	101.415	2.85733	94.0743	2.85693	103.22	2.85828	89.7768
	2.85872	101.287	2.859	95.0818	2.8586	103.248	2.85995	89.6328
	2.86038	101.333	2.86067	95.5186	2.86027	103.201	2.86162	89.6352
	2.86205	101.317	2.86233	95.4823	2.86193	103.246	2.86328	89.6831
	2.86372	101.331	2.864	95.5306	2.8636	103.239	2.86495	89.6028
	2.86538	101.331	2.86567	95.5057	2.86527	103.221	2.86662	89.644
	2.86705	101.309	2.86733	95.5284	2.86693	103.243	2.86828	89.6433
	2.86872	101.561	2.869	95.5532	2.8686	103.208	2.86995	89.6436
	2.87038	101.772	2.87067	95.5184	2.87027	103.748	2.87162	89.7034
	2.87205	101.784	2.87233	95.5541	2.87193	104.211	2.87328	89.6321
	2.87372	101.809	2.874	95.5112	2.8736	104.211	2.87495	89.6617
	2.87538	101.776	2.87567	96.2329	2.87527	104.237	2.87662	89.6306
	2.87705	101.821	2.87733	96.5688	2.87693	104.198	2.87828	89.6098
	2.87872	101.778	2.879	96.4685	2.8786	104.264	2.87995	89.657
	2.88038	101.798	2.88067	96.5006	2.88027	104.321	2.88162	89.6242
	2.88205	101.813	2.88233	96.4541	2.88193	104.237	2.88328	89.6934
	2.88372	101.807	2.884	96.4817	2.8836	104.242	2.88495	89.7607
	2.88538	102.502	2.88567	96.5095	2.88527	104.213	2.88662	88.7954
	2.88705	103.226	2.88733	96.4559	2.88693	104.738	2.88828	88.7597
	2.88872	103.246	2.889	96.4953	2.8886	105.154	2.88995	88.7122
	2.89038	103.256	2.89067	96.4917	2.89027	105.143	2.89162	88.736
	2.89205	103.284	2.89233	97.1581	2.89193	105.172	2.89328	88.7728
	2.89372	103.294	2.894	97.4113	2.8936	105.139	2.89495	88.7143
	2.89538	103.225	2.89567	97.3789	2.89527	105.173	2.89662	88.7508
	2.89705	103.233	2.89733	97.431	2.89693	105.153	2.89828	88.6733
	2.89872	103.24	2.899	97.3868	2.8986	105.147	2.89995	88.7093
	2.90038	103.232	2.90067	97.3911	2.90027	105.18	2.90162	88.6978
	2.90205	103.469	2.90233	97.4259	2.90193	105.135	2.90328	87.7698
	2.90372	103.669	2.904	97.427	2.9036	105.166	2.90495	87.7364
	2.90538	103.675	2.90567	97.4608	2.90527	105.154	2.90662	87.7022
	2.90705	103.696	2.90733	97.3738	2.90693	105.145	2.90828	87.7186
	2.90872	103.67	2.909	98.1621	2.9086	105.179	2.90995	87.7083
	2.91038	103.716	2.91067	98.4822	2.91027	105.145	2.91162	87.7202
	2.91205	103.69	2.91233	98.4306	2.91193	105.18	2.91328	87.7818
	2.91372	103.693	2.914	98.4654	2.9136	105.182	2.91495	87.7179
	2.91538	103.701	2.91567	98.4271	2.91527	105.156	2.91662	87.8114
	2.91705	103.668	2.91733	98.4405	2.91693	105.181	2.91828	87.7664
	2.91872	103.944	2.919	98.4671	2.9186	105.153	2.91995	86.3909
	2.92038	104.222	2.92067	98.4244	2.92027	104.618	2.92162	86.3239
	2.92205	104.246	2.92233	98.4608	2.92193	104.219	2.92328	86.3071
	2.92372	104.28	2.924	98.4403	2.9236	104.191	2.92495	86.3229
	2.92538	104.215	2.92567	99.1155	2.92527	104.249	2.92662	86.2948
	2.92705	104.26	2.92733	99.349	2.92693	104.19	2.92828	86.3116
	2.92872	104.282	2.929	99.3048	2.9286	104.237	2.92995	86.3779
	2.93038	104.252	2.93067	99.3457	2.93027	104.243	2.93162	86.2928
	2.93205	104.241	2.93233	99.3035	2.93193	104.213	2.93328	86.3937
	2.93372	104.217	2.934	99.3355	2.9336	104.242	2.93495	86.4836
	2.93538	103.999	2.93567	99.3644	2.93527	104.213	2.93662	85.0161
	2.93705	103.668	2.93733	99.3083	2.93693	103.147	2.93828	84.9331
	2.93872	103.693	2.939	99.3482	2.9386	102.376	2.93995	84.8457
	2.94038	103.713	2.94067	99.3199	2.94027	102.347	2.94162	84.8757
	2.94205	103.707	2.94233	100.085	2.94193	102.389	2.94328	84.8515
	2.94372	103.739	2.944	100.361	2.9436	102.382	2.94495	84.8712
	2.94538	103.671	2.94567	100.338	2.94527	102.394	2.94662	84.927
	2.94705	103.689	2.94733	100.379	2.94693	102.376	2.94828	84.8549
	2.94872	103.698	2.949	100.338	2.9486	102.358	2.94995	84.8972
	2.95038	103.68	2.95067	100.371	2.95027	102.386	2.95162	84.915
	2.95205	103.278	2.95233	100.353	2.95193	102.361	2.95328	83.9077
	2.95372	102.755	2.954	100.32	2.9536	101.204	2.95495	83.8834
	2.95538	102.748	2.95567	100.365	2.95527	100.335	2.95662	83.83
	2.95705	102.778	2.95733	100.354	2.95693	100.308	2.95828	83.8743
	2.95872	102.732	2.959	100.339	2.9586	100.34	2.95995	83.8586
	2.96038	102.776	2.96067	100.351	2.96027	100.351	2.96162	83.8873
	2.96205	102.74	2.96233	100.319	2.96193	100.354	2.96328	83.9403
	2.96372	102.755	2.964	100.378	2.9636	100.305	2.96495	83.8515
	2.96538	102.773	2.96567	100.341	2.96527	100.293	2.96662	83.9195
	2.96705	102.75	2.96733	100.349	2.96693	100.324	2.96828	84.0227
	2.96872	102.326	2.969	100.376	2.9686	100.31	2.96995	83.4054
	2.97038	101.786	2.97067	100.33	2.97027	99.1896	2.97162	83.415
	2.97205	101.8	2.97233	100.367	2.97193	98.438	2.97328	83.3517
	2.97372	101.837	2.974	100.334	2.9736	98.4622	2.97495	83.4015
	2.97538	101.759	2.97567	100.34	2.97527	98.5118	2.97662	83.4136
	2.97705	101.802	2.97733	100.366	2.97693	98.3983	2.97828	83.3723
	2.97872	101.766	2.979	100.325	2.9786	98.4746	2.97995	83.3855
	2.98038	101.786	2.98067	100.37	2.98027	98.5508	2.98162	83.3815
	2.98205	101.804	2.98233	100.336	2.98193	98.43	2.98328	83.4517
	2.98372	101.777	2.984	100.346	2.9836	98.4493	2.98495	83.5702
	2.98538	101.262	2.98567	100.362	2.98527	98.4191	2.98662	83.4168
	2.98705	100.77	2.98733	100.331	2.98693	97.4255	2.98828	83.4539
	2.98872	100.748	2.989	100.371	2.9886	96.8783	2.98995	83.359
	2.99038	100.773	2.99067	100.345	2.99027	96.8509	2.99162	83.3817
	2.99205	100.735	2.99233	99.8832	2.99193	96.9047	2.99328	83.4168
	2.99372	100.791	2.994	99.8099	2.9936	96.9797	2.99495	83.3866
	2.99538	100.74	2.99567	99.7606	2.99527	96.9345	2.99662	83.4024
	2.99705	100.758	2.99733	99.8071	2.99693	96.881	2.99828	83.373
	2.99872	100.783	2.999	99.8022	2.9986	96.8558	2.99995	83.4084
	3.00038	100.774	3.00067	99.7913	3.00027	96.8966	3.00162	83.4244
	3.00205	100.785	3.00233	99.8048	3.00193	96.8569	3.00328	84.2613
	3.00372	100.747	3.004	99.8074	3.0036	96.888	3.00495	84.387
	3.00538	100.741	3.00567	99.8478	3.00527	96.8833	3.00662	84.3057
	3.00705	100.773	3.00733	99.7863	3.00693	96.869	3.00828	84.3247
	3.00872	100.734	3.009	99.421	3.0086	96.9223	3.00995	84.3147
	3.01038	100.774	3.01067	99.3403	3.01027	96.8683	3.01162	84.2845
	3.01205	100.754	3.01233	99.319	3.01193	96.9021	3.01328	84.3439
	3.01372	100.768	3.014	99.3456	3.0136	96.8801	3.01495	84.2681
	3.01538	100.807	3.01567	99.3044	3.01527	96.8863	3.01662	84.3134
	3.01705	100.747	3.01733	99.3221	3.01693	96.9325	3.01828	84.4159
	3.01872	101.053	3.019	99.3301	3.0186	96.9556	3.01995	85.7294
	3.02038	101.286	3.02067	99.3093	3.02027	97.5308	3.02162	85.8793
	3.02205	101.273	3.02233	99.3536	3.02193	97.9412	3.02328	85.8973
	3.02372	101.306	3.024	99.3329	3.0236	97.8833	3.02495	85.8633
	3.02538	101.257	3.02567	98.9287	3.02527	97.9125	3.02662	85.9117
	3.02705	101.309	3.02733	98.8641	3.02693	97.9486	3.02828	85.8628
	3.02872	101.281	3.029	98.829	3.0286	97.9332	3.02995	85.9055
	3.03038	101.285	3.03067	98.8966	3.03027	97.8813	3.03162	85.8295
	3.03205	101.304	3.03233	98.948	3.03193	97.8612	3.03328	85.8454
	3.03372	101.291	3.034	98.8619	3.0336	97.8949	3.03495	85.8643
	3.03538	101.558	3.03567	98.8453	3.03527	97.8897	3.03662	86.7774
	3.03705	101.807	3.03733	98.9056	3.03693	98.8218	3.03828	86.9047
	3.03872	101.833	3.039	98.9114	3.0386	99.3181	3.03995	86.8505
	3.04038	101.888	3.04067	98.8204	3.04027	99.2958	3.04162	86.8764
	3.04205	101.878	3.04233	98.8963	3.04193	99.3425	3.04328	86.8961
	3.04372	101.879	3.044	98.9579	3.0436	99.3263	3.04495	86.8508
	3.04538	101.781	3.04567	98.8182	3.04527	99.3471	3.04662	86.8799
	3.04705	101.786	3.04733	98.8553	3.04693	99.3147	3.04828	86.8644
	3.04872	101.81	3.049	98.831	3.0486	99.2978	3.04995	86.8979
	3.05038	101.77	3.05067	98.8204	3.05027	99.3948	3.05162	86.9482
	3.05205	102.094	3.05233	98.8488	3.05193	99.3072	3.05328	87.6602
	3.05372	102.368	3.054	98.8223	3.0536	100.281	3.05495	87.7223
	3.05538	102.364	3.05567	98.8647	3.05527	100.782	3.05662	87.7025
	3.05705	102.403	3.05733	98.8564	3.05693	100.738	3.05828	87.7271
	3.05872	102.362	3.059	98.8845	3.0586	100.787	3.05995	87.7313
	3.06038	102.403	3.06067	98.9244	3.06027	100.77	3.06162	87.743
	3.06205	102.409	3.06233	98.8218	3.06193	100.787	3.06328	87.8081
	3.06372	102.405	3.064	98.8557	3.0636	100.773	3.06495	87.7473
	3.06538	102.426	3.06567	98.8411	3.06527	100.748	3.06662	87.7544
	3.06705	102.374	3.06733	98.8359	3.06693	100.785	3.06828	87.7954
	3.06872	102.91	3.069	98.8586	3.0686	100.748	3.06995	88.6483
	3.07038	103.294	3.07067	98.8102	3.07027	101.847	3.07162	88.7546
	3.07205	103.225	3.07233	98.8562	3.07193	102.369	3.07328	88.6804
	3.07372	103.263	3.074	98.8407	3.0736	102.349	3.07495	88.7002
	3.07538	103.224	3.07567	99.2191	3.07527	102.386	3.07662	88.6988
	3.07705	103.256	3.07733	99.3302	3.07693	102.35	3.07828	88.7314
	3.07872	103.231	3.079	99.2996	3.0786	102.378	3.07995	88.7645
	3.08038	103.227	3.08067	99.3401	3.08027	102.366	3.08162	88.6925
	3.08205	103.277	3.08233	99.3166	3.08193	102.357	3.08328	88.7272
	3.08372	103.215	3.084	99.3272	3.0836	102.395	3.08495	88.7436
	3.08538	103.246	3.08567	99.3545	3.08527	102.347	3.08662	88.6544
	3.08705	103.24	3.08733	99.3107	3.08693	103.221	3.08828	88.7201
	3.08872	103.221	3.089	99.3524	3.0886	103.672	3.08995	88.6986
	3.09038	103.264	3.09067	99.3235	3.09027	103.657	3.09162	88.752
	3.09205	103.209	3.09233	99.313	3.09193	103.707	3.09328	88.7091
	3.09372	103.251	3.094	99.3475	3.0936	103.648	3.09495	88.6919
	3.09538	103.225	3.09567	99.3277	3.09527	103.691	3.09662	88.7854
	3.09705	103.228	3.09733	99.3602	3.09693	103.714	3.09828	88.774
	3.09872	103.26	3.099	99.3877	3.0986	103.7	3.09995	88.8214
	3.10038	103.25	3.10067	99.3554	3.10027	103.764	3.10162	88.8923
	3.10205	103.249	3.10233	99.3357	3.10193	103.662	3.10328	88.694
	3.10372	103.228	3.104	99.3362	3.1036	104.359	3.10495	88.7276
	3.10538	103.236	3.10567	99.3802	3.10527	104.642	3.10662	88.7032
	3.10705	103.276	3.10733	99.3293	3.10693	104.639	3.10828	88.7679
	3.10872	103.264	3.109	98.92	3.1086	104.697	3.10995	88.849
	3.11038	103.278	3.11067	98.9552	3.11027	104.63	3.11162	88.6912
	3.11205	103.236	3.11233	98.8415	3.11193	104.652	3.11328	88.7524
	3.11372	103.237	3.114	98.8864	3.1136	104.649	3.11495	88.6756
	3.11538	103.272	3.11567	98.8618	3.11527	104.628	3.11662	88.7019
	3.11705	103.282	3.11733	98.8854	3.11693	104.663	3.11828	88.7313
	3.11872	103.001	3.119	98.9288	3.1186	104.623	3.11995	88.6785
	3.12038	102.769	3.12067	98.842	3.12027	105.75	3.12162	88.7224
	3.12205	102.753	3.12233	98.8775	3.12193	106.285	3.12328	88.6845
	3.12372	102.797	3.124	98.8394	3.1236	106.249	3.12495	88.7127
	3.12538	102.763	3.12567	98.4968	3.12527	106.291	3.12662	88.7579
	3.12705	102.789	3.12733	98.464	3.12693	106.324	3.12828	88.6925
	3.12872	102.751	3.129	98.4624	3.1286	106.308	3.12995	88.7357
	3.13038	102.748	3.13067	98.4814	3.13027	106.262	3.13162	88.6979
	3.13205	102.786	3.13233	98.4578	3.13193	106.249	3.13328	88.7333
	3.13372	102.769	3.134	98.4422	3.1336	106.31	3.13495	88.7328
	3.13538	102.538	3.13567	98.4815	3.13527	106.24	3.13662	88.2196
	3.13705	102.364	3.13733	98.4293	3.13693	106.638	3.13828	88.2372
	3.13872	102.376	3.139	98.4659	3.1386	106.752	3.13995	88.1464
	3.14038	102.426	3.14067	98.4593	3.14027	106.736	3.14162	88.1643
	3.14205	102.411	3.14233	97.5402	3.14193	106.777	3.14328	88.1907
	3.14372	102.417	3.144	97.4411	3.1436	106.733	3.14495	88.1354
	3.14538	102.379	3.14567	97.3808	3.14527	106.764	3.14662	88.2019
	3.14705	102.375	3.14733	97.4133	3.14693	106.773	3.14828	88.1329
	3.14872	102.412	3.149	97.3977	3.1486	106.72	3.14995	88.1714
	3.15038	102.376	3.15067	97.3863	3.15027	106.767	3.15162	88.1069
	3.15205	101.701	3.15233	97.4177	3.15193	106.736	3.15328	87.262
	3.15372	101.31	3.154	97.4163	3.1536	107.155	3.15495	87.3161
	3.15538	101.277	3.15567	97.4373	3.15527	107.299	3.15662	87.2458
	3.15705	101.367	3.15733	97.4085	3.15693	107.274	3.15828	87.2608
	3.15872	101.309	3.159	96.9466	3.1586	107.31	3.15995	87.3041
	3.16038	101.331	3.16067	96.9249	3.16027	107.292	3.16162	87.2418
	3.16205	101.317	3.16233	96.8793	3.16193	107.305	3.16328	87.2839
	3.16372	101.312	3.164	96.9214	3.1636	107.323	3.16495	87.2065
	3.16538	101.366	3.16567	96.902	3.16527	107.287	3.16662	87.2586
	3.16705	101.325	3.16733	96.9065	3.16693	107.326	3.16828	87.1733
	3.16872	101.001	3.169	96.9333	3.1686	107.277	3.16995	85.8648
	3.17038	100.814	3.17067	96.8846	3.17027	106.579	3.17162	85.8738
	3.17205	100.773	3.17233	96.9185	3.17193	106.28	3.17328	85.8323
	3.17372	100.812	3.174	96.9064	3.1736	106.261	3.17495	85.8212
	3.17538	100.748	3.17567	96.887	3.17527	106.304	3.17662	85.8257
	3.17705	100.789	3.17733	96.9154	3.17693	106.235	3.17828	85.7794
	3.17872	100.815	3.179	96.8672	3.1786	106.324	3.17995	85.8176
	3.18038	100.798	3.18067	96.9097	3.18027	106.339	3.18162	85.7835
	3.18205	100.844	3.18233	96.9152	3.18193	106.247	3.18328	85.789
	3.18372	100.759	3.184	96.9092	3.1836	106.289	3.18495	85.6387
	3.18538	100.163	3.18567	96.9391	3.18527	106.247	3.18662	84.303
	3.18705	99.8015	3.18733	96.9976	3.18693	105.436	3.18828	84.4518
	3.18872	99.7647	3.189	96.9832	3.1886	105.208	3.18995	84.3771
	3.19038	99.8158	3.19067	96.8968	3.19027	105.153	3.19162	84.3498
	3.19205	99.8164	3.19233	96.8771	3.19193	105.186	3.19328	84.4048
	3.19372	99.8247	3.194	96.9105	3.1936	105.195	3.19495	84.2999
	3.19538	99.7868	3.19567	96.8777	3.19527	105.21	3.19662	84.3391
	3.19705	99.7683	3.19733	96.9159	3.19693	105.22	3.19828	84.2913
	3.19872	99.8173	3.199	96.89	3.1986	105.156	3.19995	84.327
	3.20038	99.7534	3.20067	96.8797	3.20027	105.196	3.20162	84.2694
	3.20205	99.1973	3.20233	96.9144	3.20193	105.142	3.20328	83.8569
	3.20372	98.8377	3.204	96.88	3.2036	104.091	3.20495	83.911
	3.20538	98.8226	3.20567	96.9111	3.20527	103.732	3.20662	83.9536
	3.20705	98.8707	3.20733	96.9009	3.20693	103.675	3.20828	83.8887
	3.20872	98.8429	3.209	96.8886	3.2086	103.714	3.20995	83.9481
	3.21038	98.882	3.21067	96.9291	3.21027	103.667	3.21162	83.8788
	3.21205	98.8325	3.21233	96.8797	3.21193	103.689	3.21328	83.9868
	3.21372	98.8185	3.214	96.927	3.2136	103.691	3.21495	84.1423
	3.21538	98.8631	3.21567	96.9092	3.21527	103.67	3.21662	84.0039
	3.21705	98.8318	3.21733	96.8667	3.21693	103.721	3.21828	83.8841
	3.21872	98.1932	3.219	96.9029	3.2186	103.665	3.21995	83.7953
	3.22038	97.8923	3.22067	96.8826	3.22027	103.028	3.22162	83.8521
	3.22205	97.8599	3.22233	96.9165	3.22193	102.821	3.22328	83.8691
	3.22372	97.9142	3.224	96.9239	3.2236	102.737	3.22495	83.8489
	3.22538	97.849	3.22567	96.8981	3.22527	102.775	3.22662	83.879
	3.22705	97.9071	3.22733	96.921	3.22693	102.744	3.22828	83.8152
	3.22872	97.9511	3.229	96.8631	3.2286	102.752	3.22995	83.8697
	3.23038	97.9113	3.23067	96.9102	3.23027	102.767	3.23162	83.8979
	3.23205	97.9497	3.23233	96.8971	3.23193	102.732	3.23328	83.8643
	3.23372	97.868	3.234	96.92	3.2336	102.773	3.23495	83.9756
	3.23538	97.5705	3.23567	96.9666	3.23527	102.76	3.23662	84.847
	3.23705	97.4235	3.23733	96.9108	3.23693	102.052	3.23828	84.9678
	3.23872	97.3834	3.239	96.9343	3.2386	101.844	3.23995	84.8856
	3.24038	97.4339	3.24067	96.9184	3.24027	101.762	3.24162	84.8569
	3.24205	97.4027	3.24233	97.3479	3.24193	101.809	3.24328	84.8882
	3.24372	97.4459	3.244	97.4314	3.2436	101.777	3.24495	84.8651
	3.24538	97.4025	3.24567	97.4536	3.24527	101.82	3.24662	84.9064
	3.24705	97.3962	3.24733	97.4498	3.24693	101.807	3.24828	84.9476
	3.24872	97.4439	3.249	97.4018	3.2486	101.77	3.24995	84.874
	3.25038	97.4184	3.25067	97.3902	3.25027	101.816	3.25162	85.0911
	3.25205	97.4045	3.25233	97.4226	3.25193	101.776	3.25328	86.2768
	3.25372	97.4109	3.254	97.3682	3.2536	101.002	3.25495	86.3329
	3.25538	97.3714	3.25567	97.4022	3.25527	100.786	3.25662	86.346
	3.25705	97.4348	3.25733	97.3938	3.25693	100.735	3.25828	86.3253
	3.25872	97.3972	3.259	97.3733	3.2586	100.776	3.25995	86.3461
	3.26038	97.4389	3.26067	97.4185	3.26027	100.74	3.26162	86.2568
	3.26205	97.4347	3.26233	97.3616	3.26193	100.766	3.26328	86.3367
	3.26372	97.4175	3.264	97.3999	3.2636	100.79	3.26495	86.3169
	3.26538	97.4865	3.26567	97.4045	3.26527	100.738	3.26662	86.3318
	3.26705	97.3974	3.26733	97.3821	3.26693	100.782	3.26828	86.5111
	3.26872	98.0857	3.269	97.4228	3.2686	100.762	3.26995	87.7358
	3.27038	98.4549	3.27067	97.3786	3.27027	100.419	3.27162	87.7885
	3.27205	98.4315	3.27233	97.4099	3.27193	100.376	3.27328	87.7306
	3.27372	98.4725	3.274	97.4059	3.2736	100.339	3.27495	87.7317
	3.27538	98.4108	3.27567	97.3898	3.27527	100.385	3.27662	87.7496
	3.27705	98.4385	3.27733	97.4431	3.27693	100.326	3.27828	87.6978
	3.27872	98.4367	3.279	97.4036	3.2786	100.326	3.27995	87.741
	3.28038	98.4205	3.28067	97.4086	3.28027	100.343	3.28162	87.7216
	3.28205	98.4728	3.28233	97.4035	3.28193	100.317	3.28328	87.7409
	3.28372	98.4387	3.284	97.3646	3.2836	100.375	3.28495	88.0449
	3.28538	99.385	3.28567	97.4049	3.28527	100.388	3.28662	89.1066
	3.28705	99.7974	3.28733	97.3743	3.28693	99.896	3.28828	89.1493
	3.28872	99.8075	3.289	97.4123	3.2886	99.7837	3.28995	89.1194
	3.29038	99.8669	3.29067	97.3969	3.29027	99.7899	3.29162	89.1195
	3.29205	99.7618	3.29233	96.9014	3.29193	99.821	3.29328	89.1489
	3.29372	99.794	3.294	96.9228	3.2936	99.7692	3.29495	89.0855
	3.29538	99.7967	3.29567	96.864	3.29527	99.7736	3.29662	89.1598
	3.29705	99.7664	3.29733	96.8934	3.29693	99.8282	3.29828	89.2012
	3.29872	99.8135	3.299	96.8845	3.2986	99.762	3.29995	89.1348
	3.30038	99.7922	3.30067	96.8937	3.30027	99.8448	3.30162	89.2323
	3.30205	100.2	3.30233	96.9438	3.30193	99.776	3.30328	89.618
	3.30372	100.41	3.304	96.876	3.3036	99.3709	3.30495	89.6417
	3.30538	100.343	3.30567	96.905	3.30527	99.3622	3.30662	89.6101
	3.30705	100.393	3.30733	96.896	3.30693	99.2792	3.30828	89.6185
	3.30872	100.319	3.309	95.998	3.3086	99.3239	3.30995	89.6541
	3.31038	100.374	3.31067	95.9825	3.31027	99.2994	3.31162	89.6562
	3.31205	100.414	3.31233	95.9512	3.31193	99.3097	3.31328	89.7027
	3.31372	100.332	3.314	95.9817	3.3136	99.3513	3.31495	89.6129
	3.31538	100.371	3.31567	95.9664	3.31527	99.2988	3.31662	89.6458
	3.31705	100.338	3.31733	96.0464	3.31693	99.3363	3.31828	89.7742
	3.31872	100.644	3.319	96.0932	3.3186	99.308	3.31995	90.2154
	3.32038	100.767	3.32067	96.0577	3.32027	99.3108	3.32162	90.2112
	3.32205	100.749	3.32233	96.0325	3.32193	99.3396	3.32328	90.1412
	3.32372	100.8	3.324	95.9439	3.3236	99.2862	3.32495	90.1571
	3.32538	100.767	3.32567	95.0864	3.32527	99.3241	3.32662	90.2016
	3.32705	100.782	3.32733	95.0983	3.32693	99.3012	3.32828	90.087
	3.32872	100.803	3.329	95.1938	3.3286	99.3292	3.32995	90.1541
	3.33038	100.758	3.33067	95.1165	3.33027	99.3454	3.33162	90.1541
	3.33205	100.81	3.33233	95.0475	3.33193	99.2914	3.33328	90.146
	3.33372	100.796	3.334	95.1084	3.3336	99.336	3.33495	90.1671
	3.33538	100.464	3.33567	95.1483	3.33527	99.3306	3.33662	90.1286
	3.33705	100.372	3.33733	95.04	3.33693	99.3079	3.33828	90.1613
	3.33872	100.316	3.339	95.0548	3.3386	99.3312	3.33995	90.1119
	3.34038	100.374	3.34067	94.9778	3.34027	99.2925	3.34162	90.1167
	3.34205	100.313	3.34233	93.6162	3.34193	99.3374	3.34328	90.1729
	3.34372	100.368	3.344	93.6439	3.3436	99.3261	3.34495	90.1198
	3.34538	100.431	3.34567	93.5594	3.34527	99.3112	3.34662	90.1684
	3.34705	100.322	3.34733	93.5788	3.34693	99.3332	3.34828	90.0935
	3.34872	100.382	3.349	93.5791	3.3486	99.2942	3.34995	90.111
	3.35038	100.348	3.35067	93.5536	3.35027	99.3567	3.35162	90.1473
	3.35205	99.9455	3.35233	93.6406	3.35193	99.313	3.35328	90.0976
	3.35372	99.7897	3.354	93.5618	3.3536	99.3085	3.35495	90.1335
	3.35538	99.7868	3.35567	93.58	3.35527	99.383	3.35662	90.1113
	3.35705	99.8303	3.35733	93.5655	3.35693	99.3073	3.35828	90.1016
	3.35872	99.7722	3.359	93.0611	3.3586	99.3499	3.35995	90.1434
	3.36038	99.8378	3.36067	93.0895	3.36027	99.358	3.36162	90.102
	3.36205	99.8462	3.36233	92.9945	3.36193	99.3836	3.36328	90.1374
	3.36372	99.759	3.364	93.0384	3.3636	99.44	3.36495	90.1214
	3.36538	99.8007	3.36567	93.0414	3.36527	99.2948	3.36662	90.1169
	3.36705	99.7677	3.36733	93.0406	3.36693	99.3462	3.36828	90.1359
	3.36872	99.4072	3.369	93.1021	3.3686	99.3314	3.36995	90.124
	3.37038	99.3145	3.37067	93.0256	3.37027	98.9298	3.37162	90.1523
	3.37205	99.351	3.37233	93.0582	3.37193	98.9208	3.37328	90.1283
	3.37372	99.3865	3.374	93.1009	3.3736	98.8006	3.37495	90.1296
	3.37538	99.3176	3.37567	93.5425	3.37527	98.8689	3.37662	90.1623
	3.37705	99.3807	3.37733	93.5921	3.37693	98.8499	3.37828	90.101
	3.37872	99.418	3.379	93.5801	3.3786	98.8242	3.37995	90.1742
	3.38038	99.316	3.38067	93.6031	3.38027	98.8674	3.38162	90.2296
	3.38205	99.3535	3.38233	93.5767	3.38193	98.7928	3.38328	90.1865
	3.38372	99.3012	3.384	93.5576	3.3836	98.8341	3.38495	90.0732
	3.38538	98.9322	3.38567	93.6099	3.38527	98.8547	3.38662	89.6386
	3.38705	98.8336	3.38733	93.554	3.38693	98.8135	3.38828	89.6759
	3.38872	98.8116	3.389	93.5734	3.3886	98.8456	3.38995	89.6266
	3.39038	98.8764	3.39067	93.633	3.39027	98.8035	3.39162	89.6179
	3.39205	98.8193	3.39233	94.0431	3.39193	98.8426	3.39328	89.6695
	3.39372	98.8675	3.394	94.1044	3.3936	98.8251	3.39495	89.8055
	3.39538	98.9047	3.39567	94.0494	3.39527	98.8143	3.39662	89.7664
	3.39705	98.8788	3.39733	94.092	3.39693	98.8579	3.39828	89.6341
	3.39872	98.9121	3.399	94.104	3.3986	98.7924	3.39995	89.6359
	3.40038	98.8266	3.40067	94.1999	3.40027	98.8406	3.40162	89.4583
	3.40205	98.5856	3.40233	94.2312	3.40193	98.8041	3.40328	88.7165
	3.40372	98.5479	3.404	94.0638	3.4036	98.8081	3.40495	88.7375
	3.40538	98.4142	3.40567	94.1278	3.40527	98.8482	3.40662	88.7122
	3.40705	98.4665	3.40733	94.2327	3.40693	98.7956	3.40828	88.6958
	3.40872	98.4261	3.409	94.9974	3.4086	98.8526	3.40995	88.7318
	3.41038	98.4387	3.41067	95.045	3.41027	98.8663	3.41162	88.6892
	3.41205	98.4636	3.41233	95.0165	3.41193	98.885	3.41328	88.7622
	3.41372	98.4261	3.414	95.0423	3.4136	98.9288	3.41495	88.7574
	3.41538	98.5024	3.41567	95.0515	3.41527	98.7884	3.41662	88.7148
	3.41705	98.5121	3.41733	95.027	3.41693	98.8424	3.41828	88.5286
	3.41872	98.7482	3.419	95.0707	3.4186	98.9036	3.41995	87.6953
	3.42038	98.8411	3.42067	95.015	3.42027	99.3073	3.42162	87.7735
	3.42205	98.8823	3.42233	95.0483	3.42193	99.4331	3.42328	87.8431
	3.42372	98.9018	3.424	95.1309	3.4236	99.3004	3.42495	87.7477
	3.42538	98.8394	3.42567	95.4966	3.42527	99.3334	3.42662	87.772
	3.42705	98.8565	3.42733	95.5263	3.42693	99.3175	3.42828	87.7392
	3.42872	98.8705	3.429	95.4875	3.4286	99.3045	3.42995	87.7586
	3.43038	98.817	3.43067	95.5084	3.43027	99.324	3.43162	87.7263
	3.43205	98.8636	3.43233	95.5285	3.43193	99.2907	3.43328	87.71
	3.43372	98.8624	3.434	95.5002	3.4336	99.3476	3.43495	87.6102
	3.43538	99.2016	3.43567	95.5638	3.43527	99.314	3.43662	87.232
	3.43705	99.3244	3.43733	95.5113	3.43693	100.536	3.43828	87.2618
	3.43872	99.2958	3.439	95.5248	3.4386	100.774	3.43995	87.2594
	3.44038	99.344	3.44067	95.5809	3.44027	100.734	3.44162	87.238
	3.44205	99.3341	3.44233	95.9211	3.44193	100.774	3.44328	87.2852
	3.44372	99.3288	3.444	95.9685	3.4436	100.756	3.44495	87.2131
	3.44538	99.3277	3.44567	95.9349	3.44527	100.755	3.44662	87.3432
	3.44705	99.3672	3.44733	95.9478	3.44693	100.791	3.44828	87.2826
	3.44872	99.397	3.449	95.9561	3.4486	100.808	3.44995	87.259
	3.45038	99.3285	3.45067	95.9152	3.45027	100.834	3.45162	87.2012
	3.45205	100.479	3.45233	95.9646	3.45193	100.77	3.45328	86.8597
	3.45372	100.783	3.454	95.9366	3.4536	102.5	3.45495	86.9139
	3.45538	100.742	3.45567	95.9825	3.45527	102.767	3.45662	86.8948
	3.45705	100.797	3.45733	96.0165	3.45693	102.739	3.45828	86.9725
	3.45872	100.764	3.459	96.0062	3.4586	102.782	3.45995	87.0424
	3.46038	100.773	3.46067	96.048	3.46027	102.743	3.46162	86.8805
	3.46205	100.793	3.46233	96.0637	3.46193	102.729	3.46328	86.9283
	3.46372	100.736	3.464	95.9832	3.4636	102.756	3.46495	86.9688
	3.46538	100.775	3.46567	95.9707	3.46527	102.721	3.46662	86.8839
	3.46705	100.775	3.46733	95.9281	3.46693	102.751	3.46828	86.8875
	3.46872	102.035	3.469	95.9664	3.4686	102.749	3.46995	86.8683
	3.47038	102.404	3.47067	95.9269	3.47027	103.571	3.47162	87.0159
	3.47205	102.351	3.47233	95.9559	3.47193	103.695	3.47328	87.0665
	3.47372	102.395	3.474	95.9692	3.4736	103.649	3.47495	86.8767
	3.47538	102.356	3.47567	95.9228	3.47527	103.686	3.47662	86.92
	3.47705	102.367	3.47733	95.9976	3.47693	103.685	3.47828	86.8445
	3.47872	102.391	3.479	95.9563	3.4786	103.668	3.47995	86.9472
	3.48038	102.345	3.48067	95.9298	3.48027	103.701	3.48162	86.9662
	3.48205	102.387	3.48233	95.9337	3.48193	103.654	3.48328	86.8774
	3.48372	102.386	3.484	95.9388	3.4836	103.736	3.48495	86.9065
	3.48538	103.051	3.48567	95.9841	3.48527	103.754	3.48662	86.8718
	3.48705	103.259	3.48733	95.9448	3.48693	103.66	3.48828	86.9068
	3.48872	103.207	3.489	95.9894	3.4886	103.7	3.48995	86.887
	3.49038	103.244	3.49067	96.0242	3.49027	103.66	3.49162	86.8527
	3.49205	103.213	3.49233	95.9162	3.49193	103.686	3.49328	86.9347
	3.49372	103.227	3.494	95.96	3.4936	103.705	3.49495	86.8807
	3.49538	103.239	3.49567	95.9355	3.49527	103.676	3.49662	86.9098
	3.49705	103.217	3.49733	95.9465	3.49693	103.7	3.49828	86.8928
	3.49872	103.258	3.499	95.9566	3.4986	103.655	3.49995	86.8847
	3.50038	103.236	3.50067	95.9328	3.50027	103.698	3.50162	86.9226
	3.50205	103.596	3.50233	95.9913	3.50193	103.675	3.50328	86.8615
	3.50372	103.709	3.504	95.9533	3.5036	103.662	3.50495	86.9387
	3.50538	103.711	3.50567	95.9679	3.50527	103.726	3.50662	86.9344
	3.50705	103.728	3.50733	95.993	3.50693	103.648	3.50828	87.0306
	3.50872	103.666	3.509	95.9936	3.5086	103.695	3.50995	87.1519
	3.51038	103.679	3.51067	96.0276	3.51027	103.702	3.51162	86.9101
	3.51205	103.699	3.51233	95.9693	3.51193	103.669	3.51328	86.9299
	3.51372	103.664	3.514	95.954	3.5136	103.702	3.51495	86.8809
	3.51538	103.717	3.51567	95.9744	3.51527	103.651	3.51662	86.8911
	3.51705	103.708	3.51733	95.9276	3.51693	103.691	3.51828	86.932
	3.51872	103.292	3.519	96.0211	3.5186	103.653	3.51995	86.85
	3.52038	103.255	3.52067	96.0692	3.52027	102.788	3.52162	86.9745
	3.52205	103.219	3.52233	95.986	3.52193	102.779	3.52328	87.1067
	3.52372	103.255	3.524	95.902	3.5236	102.731	3.52495	86.8427
	3.52538	103.235	3.52567	95.615	3.52527	102.752	3.52662	86.8985
	3.52705	103.252	3.52733	95.5944	3.52693	102.743	3.52828	86.8597
	3.52872	103.259	3.529	95.5015	3.5286	102.737	3.52995	86.9807
	3.53038	103.229	3.53067	95.5174	3.53027	102.769	3.53162	87.0025
	3.53205	103.26	3.53233	95.5186	3.53193	102.727	3.53328	86.869
	3.53372	103.227	3.534	95.4788	3.5336	102.765	3.53495	86.8779
	3.53538	102.827	3.53567	95.5238	3.53527	102.732	3.53662	86.8493
	3.53705	102.789	3.53733	95.4949	3.53693	102.36	3.53828	86.8848
	3.53872	102.816	3.539	95.5169	3.5386	102.391	3.53995	86.9136
	3.54038	102.832	3.54067	95.4639	3.54027	102.355	3.54162	86.8658
	3.54205	102.794	3.54233	95.0189	3.54193	102.393	3.54328	86.9086
	3.54372	102.784	3.544	95.0706	3.5436	102.41	3.54495	86.879
	3.54538	102.814	3.54567	95.1123	3.54527	102.347	3.54662	86.8823
	3.54705	102.753	3.54733	95.0538	3.54693	102.372	3.54828	86.8771
	3.54872	102.806	3.549	95.0741	3.5486	102.345	3.54995	86.8523
	3.55038	102.846	3.55067	95.0204	3.55027	102.393	3.55162	87.0235
	3.55205	102.438	3.55233	95.0872	3.55193	102.365	3.55328	87.3047
	3.55372	102.394	3.554	95.1252	3.5536	101.785	3.55495	87.298
	3.55538	102.371	3.55567	95.0697	3.55527	101.799	3.55662	87.2929
	3.55705	102.415	3.55733	94.9955	3.55693	101.775	3.55828	87.2411
	3.55872	102.467	3.559	94.6488	3.5586	101.806	3.55995	87.292
	3.56038	102.405	3.56067	94.6948	3.56027	101.803	3.56162	87.3087
	3.56205	102.413	3.56233	94.6998	3.56193	101.772	3.56328	87.2868
	3.56372	102.38	3.564	94.6846	3.5636	101.832	3.56495	87.2647
	3.56538	102.437	3.56567	94.734	3.56527	101.785	3.56662	87.2742
	3.56705	102.391	3.56733	94.6508	3.56693	101.815	3.56828	87.4837
	3.56872	102.7	3.569	94.728	3.5686	101.774	3.56995	87.736
	3.57038	102.792	3.57067	94.6603	3.57027	101.287	3.57162	87.7298
	3.57205	102.806	3.57233	94.677	3.57193	101.331	3.57328	87.7267
	3.57372	102.835	3.574	94.6933	3.5736	101.283	3.57495	87.7107
	3.57538	102.815	3.57567	94.6769	3.57527	101.302	3.57662	87.7717
	3.57705	102.849	3.57733	94.766	3.57693	101.292	3.57828	87.7287
	3.57872	102.87	3.579	94.7821	3.5786	101.26	3.57995	87.7424
	3.58038	102.769	3.58067	94.6902	3.58027	101.305	3.58162	87.7518
	3.58205	102.818	3.58233	94.686	3.58193	101.303	3.58328	87.7051
	3.58372	102.776	3.584	94.6642	3.5836	101.321	3.58495	87.9022
	3.58538	104.009	3.58567	94.7018	3.58527	101.273	3.58662	88.1542
	3.58705	104.241	3.58733	94.6828	3.58693	100.76	3.58828	88.1811
	3.58872	104.223	3.589	94.6721	3.5886	100.768	3.58995	88.207
	3.59038	104.257	3.59067	94.7456	3.59027	100.719	3.59162	88.1712
	3.59205	104.233	3.59233	95.0602	3.59193	100.753	3.59328	88.2266
	3.59372	104.258	3.594	95.1178	3.5936	100.748	3.59495	88.168
	3.59538	104.264	3.59567	95.0424	3.59527	100.734	3.59662	88.2171
	3.59705	104.222	3.59733	95.0484	3.59693	100.775	3.59828	88.256
	3.59872	104.294	3.599	95.0705	3.5986	100.749	3.59995	88.1582
	3.60038	104.307	3.60067	95.0405	3.60027	100.786	3.60162	88.5375
	3.60205	105.498	3.60233	95.0998	3.60193	100.802	3.60328	89.1229
	3.60372	105.691	3.604	95.0648	3.6036	100.322	3.60495	89.1985
	3.60538	105.637	3.60567	95.1087	3.60527	100.346	3.60662	89.2752
	3.60705	105.677	3.60733	95.3642	3.60693	100.299	3.60828	89.1269
	3.60872	105.651	3.609	96.5035	3.6086	100.331	3.60995	89.1576
	3.61038	105.653	3.61067	96.5491	3.61027	100.364	3.61162	89.0981
	3.61205	105.683	3.61233	96.5625	3.61193	100.315	3.61328	89.1349
	3.61372	105.632	3.614	96.5033	3.6136	100.35	3.61495	89.155
	3.61538	105.679	3.61567	96.5409	3.61527	100.299	3.61662	89.1172
	3.61705	105.675	3.61733	96.5533	3.61693	100.325	3.61828	89.3409
	3.61872	107.161	3.619	96.5646	3.6186	100.314	3.61995	89.7184
	3.62038	107.335	3.62067	96.5024	3.62027	100.302	3.62162	89.6659
	3.62205	107.279	3.62233	96.4962	3.62193	100.343	3.62328	89.65
	3.62372	107.32	3.624	96.7868	3.6236	100.305	3.62495	89.6131
	3.62538	107.3	3.62567	97.8993	3.62527	100.323	3.62662	89.6731
	3.62705	107.294	3.62733	97.9392	3.62693	100.322	3.62828	89.7326
	3.62872	107.332	3.629	97.8858	3.6286	100.293	3.62995	89.6781
	3.63038	107.275	3.63067	97.8836	3.63027	100.346	3.63162	89.6551
	3.63205	107.331	3.63233	97.9175	3.63193	100.293	3.63328	89.6139
	3.63372	107.301	3.634	97.9301	3.6336	100.321	3.63495	89.4822
	3.63538	107.697	3.63567	97.9546	3.63527	100.371	3.63662	89.1344
	3.63705	107.805	3.63733	97.8953	3.63693	100.711	3.63828	89.125
	3.63872	107.743	3.639	97.8856	3.6386	100.764	3.63995	89.1504
	3.64038	107.789	3.64067	98.2308	3.64027	100.742	3.64162	89.098
	3.64205	107.786	3.64233	99.8634	3.64193	100.752	3.64328	89.1466
	3.64372	107.775	3.644	99.8895	3.6436	100.792	3.64495	89.1073
	3.64538	107.796	3.64567	99.8117	3.64527	100.719	3.64662	89.1597
	3.64705	107.747	3.64733	99.8007	3.64693	100.77	3.64828	89.1528
	3.64872	107.807	3.649	99.8245	3.6486	100.784	3.64995	89.1373
	3.65038	107.818	3.65067	99.7618	3.65027	100.773	3.65162	88.7917
	3.65205	106.875	3.65233	99.8041	3.65193	100.84	3.65328	88.2048
	3.65372	106.796	3.654	99.7808	3.6536	102.38	3.65495	88.1876
	3.65538	106.78	3.65567	99.798	3.65527	102.378	3.65662	88.2041
	3.65705	106.791	3.65733	100.213	3.65693	102.352	3.65828	88.1458
	3.65872	106.74	3.659	101.784	3.6586	102.396	3.65995	88.202
	3.66038	106.743	3.66067	101.831	3.66027	102.358	3.66162	88.1843
	3.66205	106.781	3.66233	101.815	3.66193	102.371	3.66328	88.219
	3.66372	106.727	3.664	101.854	3.6636	102.362	3.66495	88.2889
	3.66538	106.788	3.66567	101.918	3.66527	102.36	3.66662	88.1757
	3.66705	106.741	3.66733	101.894	3.66693	102.537	3.66828	87.4681
	3.66872	105.263	3.669	101.911	3.6686	102.741	3.66995	86.3015
	3.67038	105.201	3.67067	101.804	3.67027	102.754	3.67162	86.3255
	3.67205	105.15	3.67233	101.81	3.67193	102.778	3.67328	86.3482
	3.67372	105.181	3.674	102.064	3.6736	102.762	3.67495	86.4513
	3.67538	105.174	3.67567	102.776	3.67527	102.807	3.67662	86.5409
	3.67705	105.157	3.67733	102.817	3.67693	102.751	3.67828	86.291
	3.67872	105.21	3.679	102.815	3.6786	102.766	3.67995	86.3306
	3.68038	105.146	3.68067	102.806	3.68027	102.77	3.68162	86.3908
	3.68205	105.221	3.68233	102.837	3.68193	102.747	3.68328	86.2785
	3.68372	105.247	3.684	102.778	3.6836	102.938	3.68495	85.4495
	3.68538	103.442	3.68567	102.806	3.68527	103.209	3.68662	84.3005
	3.68705	103.26	3.68733	102.788	3.68693	103.24	3.68828	84.3122
	3.68872	103.238	3.689	102.793	3.6886	103.252	3.68995	84.3201
	3.69038	103.265	3.69067	102.706	3.69027	103.217	3.69162	84.2939
	3.69205	103.246	3.69233	102.366	3.69193	103.247	3.69328	84.3412
	3.69372	103.26	3.694	102.39	3.6936	103.226	3.69495	84.3417
	3.69538	103.282	3.69567	102.383	3.69527	103.253	3.69662	84.3572
	3.69705	103.229	3.69733	102.386	3.69693	103.236	3.69828	84.3758
	3.69872	103.273	3.699	102.429	3.6986	103.22	3.69995	84.3724
	3.70038	103.196	3.70067	102.371	3.70027	103.4	3.70162	83.8376
	3.70205	101.365	3.70233	102.405	3.70193	103.664	3.70328	83.0022
	3.70372	101.326	3.704	102.429	3.7036	103.678	3.70495	83.0077
	3.70538	101.265	3.70567	102.391	3.70527	103.685	3.70662	83.0076
	3.70705	101.298	3.70733	102.128	3.70693	103.653	3.70828	82.9945
	3.70872	101.293	3.709	101.274	3.7086	103.718	3.70995	83.1193
	3.71038	101.268	3.71067	101.309	3.71027	103.668	3.71162	83.028
	3.71205	101.301	3.71233	101.316	3.71193	103.692	3.71328	83.0627
	3.71372	101.262	3.714	101.318	3.7136	103.699	3.71495	83.0439
	3.71538	101.297	3.71567	101.353	3.71527	103.673	3.71662	82.9854
	3.71705	101.265	3.71733	101.326	3.71693	103.905	3.71828	82.6318
	3.71872	100.36	3.719	101.345	3.7186	104.219	3.71995	81.9763
	3.72038	100.348	3.72067	101.349	3.72027	104.218	3.72162	82.0212
	3.72205	100.302	3.72233	101.33	3.72193	104.219	3.72328	82.0551
	3.72372	100.351	3.724	100.921	3.7236	104.192	3.72495	81.9346
	3.72538	100.359	3.72567	99.7833	3.72527	104.234	3.72662	82.0107
	3.72705	100.306	3.72733	99.8184	3.72693	104.216	3.72828	82.154
	3.72872	100.339	3.729	99.7938	3.7286	104.237	3.72995	82.0535
	3.73038	100.299	3.73067	99.7772	3.73027	104.24	3.73162	82.0449
	3.73205	100.334	3.73233	99.8187	3.73193	104.209	3.73328	81.9707
	3.73372	100.313	3.734	99.7865	3.7336	104.404	3.73495	81.7717
	3.73538	99.3511	3.73567	99.8207	3.73527	104.626	3.73662	81.4764
	3.73705	99.3611	3.73733	99.7996	3.73693	104.649	3.73828	81.5049
	3.73872	99.2978	3.739	99.8059	3.7386	104.65	3.73995	81.5062
	3.74038	99.3564	3.74067	99.3063	3.74027	104.616	3.74162	81.5412
	3.74205	99.3754	3.74233	97.8646	3.74193	104.66	3.74328	81.6318
	3.74372	99.2982	3.744	97.916	3.7436	104.63	3.74495	81.5116
	3.74538	99.3331	3.74567	97.9164	3.74527	104.678	3.74662	81.4759
	3.74705	99.3103	3.74733	97.9268	3.74693	104.706	3.74828	81.5187
	3.74872	99.3436	3.749	97.9558	3.7486	104.638	3.74995	81.4645
	3.75038	99.3271	3.75067	97.8744	3.75027	104.652	3.75162	81.7016
	3.75205	99.2964	3.75233	97.9118	3.75193	104.625	3.75328	81.9788
	3.75372	99.3306	3.754	97.9079	3.7536	104.638	3.75495	82.1495
	3.75538	99.2903	3.75567	97.8932	3.75527	104.659	3.75662	82.3265
	3.75705	99.335	3.75733	97.4262	3.75693	104.628	3.75828	81.9973
	3.75872	99.3307	3.759	96.0098	3.7586	104.671	3.75995	82.0355
	3.76038	99.3022	3.76067	96.0649	3.76027	104.627	3.76162	82.0228
	3.76205	99.3377	3.76233	95.9745	3.76193	104.657	3.76328	82.0018
	3.76372	99.2997	3.764	95.9612	3.7636	104.713	3.76495	82.0941
	3.76538	99.334	3.76567	96.0025	3.76527	104.696	3.76662	81.9959
	3.76705	99.3316	3.76733	95.9598	3.76693	104.511	3.76828	82.7043
	3.76872	99.2994	3.769	96.0067	3.7686	104.23	3.76995	83.3505
	3.77038	99.3408	3.77067	95.998	3.77027	104.249	3.77162	83.3929
	3.77205	99.3009	3.77233	95.9638	3.77193	104.238	3.77328	83.4943
	3.77372	99.3315	3.774	95.7647	3.7736	104.204	3.77495	83.3706
	3.77538	99.3294	3.77567	95.0452	3.77527	104.244	3.77662	83.4028
	3.77705	99.3012	3.77733	95.0884	3.77693	104.211	3.77828	83.3797
	3.77872	99.3328	3.779	95.0923	3.7786	104.226	3.77995	83.5064
	3.78038	99.2985	3.78067	95.0677	3.78027	104.235	3.78162	83.6221
	3.78205	99.3247	3.78233	95.0891	3.78193	104.278	3.78328	83.365
	3.78372	99.3783	3.784	95.0512	3.7836	104.053	3.78495	84.1461
	3.78538	100.262	3.78567	95.1058	3.78527	103.681	3.78662	84.8938
	3.78705	100.356	3.78733	95.1355	3.78693	103.725	3.78828	84.8559
	3.78872	100.409	3.789	95.1143	3.7886	103.781	3.78995	84.8871
	3.79038	100.418	3.79067	94.9993	3.79027	103.685	3.79162	84.8963
	3.79205	100.432	3.79233	94.6504	3.79193	103.721	3.79328	84.9219
	3.79372	100.315	3.794	94.6876	3.7936	103.686	3.79495	84.8408
	3.79538	100.36	3.79567	94.706	3.79527	103.711	3.79662	84.8519
	3.79705	100.389	3.79733	94.6588	3.79693	103.75	3.79828	84.8969
	3.79872	100.409	3.799	94.711	3.7986	103.685	3.79995	84.883
	3.80038	100.441	3.80067	94.6634	3.80027	103.518	3.80162	86.022
	3.80205	101.244	3.80233	94.6972	3.80193	103.202	3.80328	87.2603
	3.80372	101.316	3.804	94.6724	3.8036	103.225	3.80495	87.2343
	3.80538	101.267	3.80567	94.6756	3.80527	103.276	3.80662	87.2439
	3.80705	101.322	3.80733	94.708	3.80693	103.212	3.80828	87.3864
	3.80872	101.373	3.809	94.7001	3.8086	103.255	3.80995	87.3905
	3.81038	101.295	3.81067	94.6983	3.81027	103.238	3.81162	87.2435
	3.81205	101.327	3.81233	94.6747	3.81193	103.236	3.81328	87.2515
	3.81372	101.284	3.814	94.6577	3.8136	103.254	3.81495	87.2533
	3.81538	101.315	3.81567	94.7055	3.81527	103.214	3.81662	87.2219
	3.81705	101.408	3.81733	94.6854	3.81693	103.087	3.81828	88.2057
	3.81872	102.79	3.819	94.6924	3.8186	102.762	3.81995	89.103
	3.82038	102.885	3.82067	94.664	3.82027	102.764	3.82162	89.1105
	3.82205	102.745	3.82233	94.6551	3.82193	102.766	3.82328	89.1461
	3.82372	102.777	3.824	94.685	3.8236	102.743	3.82495	89.0713
	3.82538	102.81	3.82567	94.6765	3.82527	102.782	3.82662	89.1345
	3.82705	102.754	3.82733	94.7285	3.82693	102.744	3.82828	89.1262
	3.82872	102.781	3.829	94.6785	3.8286	102.78	3.82995	89.1446
	3.83038	102.746	3.83067	94.6744	3.83027	102.786	3.83162	89.1744
	3.83205	102.774	3.83233	94.7125	3.83193	102.742	3.83328	89.1099
	3.83372	102.826	3.834	94.6757	3.8336	102.759	3.83495	89.6469
	3.83538	104.153	3.83567	94.6978	3.83527	102.746	3.83662	90.1132
	3.83705	104.24	3.83733	94.6903	3.83693	102.743	3.83828	90.1656
	3.83872	104.201	3.839	94.6714	3.8386	102.773	3.83995	90.2168
	3.84038	104.235	3.84067	94.6903	3.84027	102.743	3.84162	90.0731
[truncated: 6,701 more rows]

## Sheet: Supplementary Figure 5c
Supplementary Figure 5c	Radio-HPLC analysis of stabilities of [18F]4 after 2 h incubation in different media
	0 min (in vitro)		Saline (in vitro)		Serum (in vitro)		Ethanol (in vitro)
	Time (min)	Intensity (mAU)	Time (min)	Intensity (mAU)	Time (min)	Intensity (mAU)	Time (min)	Intensity (mAU)
	1.10205	115.439	1.10195	100.801	1.10173	75.362	1.10295	94.6853
	1.10372	115.473	1.10362	100.749	1.1034	75.2482	1.10462	95.4598
	1.10538	115.469	1.10528	100.799	1.10507	75.2835	1.10628	95.9615
	1.10705	115.451	1.10695	100.783	1.10673	75.4131	1.10795	95.9476
	1.10872	115.478	1.10862	100.774	1.1084	75.6367	1.10962	95.9913
	1.11038	115.449	1.11028	100.803	1.11007	75.6953	1.11128	95.9363
	1.11205	115.472	1.11195	100.768	1.11173	75.6802	1.11295	95.9665
	1.11372	115.474	1.11362	100.537	1.1134	75.7025	1.11462	95.9663
	1.11538	115.445	1.11528	100.342	1.11507	75.8782	1.11628	95.9371
	1.11705	115.481	1.11695	100.335	1.11673	75.7411	1.11795	95.9847
	1.11872	115.44	1.11862	100.373	1.1184	75.8509	1.11962	95.9409
	1.12038	115.475	1.12028	100.325	1.12007	75.8601	1.12128	97.0248
	1.12205	115.465	1.12195	100.363	1.12173	75.7257	1.12295	97.8803
	1.12372	115.454	1.12362	100.338	1.1234	75.8343	1.12462	97.8654
	1.12538	115.49	1.12528	100.339	1.12507	75.6109	1.12628	97.889
	1.12705	115.448	1.12695	100.387	1.12673	75.6979	1.12795	97.8504
	1.12872	115.46	1.12862	100.338	1.1284	75.7398	1.12962	97.9041
	1.13038	115.47	1.13028	100.06	1.13007	75.6944	1.13128	97.8801
	1.13205	115.445	1.13195	99.7957	1.13173	75.7741	1.13295	97.8711
	1.13372	115.483	1.13362	99.7981	1.1334	75.85	1.13462	97.9159
	1.13538	115.451	1.13528	99.8372	1.13507	75.828	1.13628	97.9346
	1.13705	115.472	1.13695	99.7609	1.13673	75.7071	1.13795	99.3759
	1.13872	115.465	1.13862	99.8034	1.1384	75.7077	1.13962	100.327
	1.14038	115.445	1.14028	99.7875	1.14007	75.7161	1.14128	100.316
	1.14205	115.48	1.14195	99.7817	1.14173	75.2283	1.14295	100.365
	1.14372	115.454	1.14362	99.8059	1.1434	75.2804	1.14462	100.305
	1.14538	115.465	1.14528	99.8809	1.14507	75.2522	1.14628	100.344
	1.14705	115.464	1.14695	100.154	1.14673	75.3102	1.14795	100.333
	1.14872	115.459	1.14862	100.336	1.1484	75.4072	1.14962	100.343
	1.15038	115.486	1.15028	100.34	1.15007	75.2558	1.15128	100.371
	1.15205	115.438	1.15195	100.391	1.15173	75.2907	1.15295	100.323
	1.15372	115.465	1.15362	100.324	1.1534	75.2613	1.15462	101.569
	1.15538	115.475	1.15528	100.362	1.15507	75.3381	1.15628	102.37
	1.15705	115.462	1.15695	100.339	1.15673	75.2947	1.15795	102.365
	1.15872	115.487	1.15862	100.364	1.1584	74.6807	1.15962	102.401
	1.16038	115.462	1.16028	100.418	1.16007	74.738	1.16128	102.361
	1.16205	115.84	1.16195	100.347	1.16173	74.6895	1.16295	102.393
	1.16372	116.015	1.16362	100.921	1.1634	74.7294	1.16462	102.373
	1.16538	115.989	1.16528	101.316	1.16507	74.7978	1.16628	102.368
	1.16705	116.023	1.16695	101.294	1.16673	74.677	1.16795	102.397
	1.16872	115.989	1.16862	101.334	1.1684	74.7324	1.16962	102.364
	1.17038	116.017	1.17028	101.287	1.17007	74.761	1.17128	102.89
	1.17205	116.025	1.17195	101.327	1.17173	74.781	1.17295	103.255
	1.17372	116.013	1.17362	101.307	1.1734	74.7623	1.17462	103.23
	1.17538	116.044	1.17528	101.317	1.17507	74.1961	1.17628	103.262
	1.17705	116.009	1.17695	101.346	1.17673	74.2976	1.17795	103.224
	1.17872	116.317	1.17862	101.295	1.1784	74.2476	1.17962	103.259
	1.18038	116.449	1.18028	101.634	1.18007	74.3091	1.18128	103.234
	1.18205	116.425	1.18195	101.83	1.18173	74.4243	1.18295	103.233
	1.18372	116.463	1.18362	101.799	1.1834	74.2045	1.18462	103.264
	1.18538	116.435	1.18528	101.819	1.18507	74.294	1.18628	103.231
	1.18705	116.443	1.18695	101.778	1.18673	74.3409	1.18795	103.518
	1.18872	116.447	1.18862	101.858	1.1884	74.4717	1.18962	103.709
	1.19038	116.428	1.19028	101.848	1.19007	74.5238	1.19128	103.711
	1.19205	116.465	1.19195	101.807	1.19173	74.356	1.19295	103.738
	1.19372	116.436	1.19362	101.831	1.1934	74.3272	1.19462	103.676
	1.19538	117.541	1.19528	101.787	1.19507	74.2622	1.19628	103.709
	1.19705	118.026	1.19695	101.815	1.19673	74.2148	1.19795	103.69
	1.19872	117.998	1.19862	101.814	1.1984	74.2915	1.19962	103.691
	1.20038	118.039	1.20028	101.802	1.20007	74.2477	1.20128	103.717
	1.20205	118.012	1.20195	101.87	1.20173	74.3266	1.20295	103.681
	1.20372	118.033	1.20362	101.797	1.2034	74.384	1.20462	104.052
	1.20538	118.034	1.20528	101.825	1.20507	74.2391	1.20628	104.242
	1.20705	118.014	1.20695	101.816	1.20673	74.4395	1.20795	104.221
	1.20872	118.044	1.20862	101.791	1.2084	74.6622	1.20962	104.261
	1.21038	118.014	1.21028	101.837	1.21007	74.7428	1.21128	104.223
	1.21205	118.936	1.21195	101.776	1.21173	74.9058	1.21295	104.24
	1.21372	119.321	1.21362	101.212	1.2134	74.7249	1.21462	104.258
	1.21538	119.291	1.21528	100.777	1.21507	74.7948	1.21628	104.238
	1.21705	119.329	1.21695	100.777	1.21673	74.73	1.21795	104.271
	1.21872	119.298	1.21862	100.814	1.2184	74.8206	1.21962	104.237
	1.22038	119.317	1.22028	100.755	1.22007	74.815	1.22128	104.51
	1.22205	119.313	1.22195	100.79	1.22173	74.7866	1.22295	104.657
	1.22372	119.308	1.22362	100.795	1.2234	74.9724	1.22462	104.645
	1.22538	119.342	1.22528	100.764	1.22507	75.26	1.22628	104.685
	1.22705	119.306	1.22695	100.819	1.22673	75.3187	1.22795	104.644
	1.22872	120.006	1.22862	100.765	1.2284	75.365	1.22962	104.68
	1.23038	120.284	1.23028	100.499	1.23007	75.3827	1.23128	104.663
	1.23205	120.255	1.23195	100.343	1.23173	75.4994	1.23295	104.66
	1.23372	120.293	1.23362	100.343	1.2334	75.2347	1.23462	104.699
	1.23538	120.259	1.23528	100.384	1.23507	75.3112	1.23628	104.638
	1.23705	120.27	1.23695	100.341	1.23673	75.3454	1.23795	105.355
	1.23872	120.272	1.23862	100.381	1.2384	75.2975	1.23962	105.7
	1.24038	120.25	1.24028	100.404	1.24007	75.5637	1.24128	105.651
	1.24205	120.288	1.24195	100.34	1.24173	75.6526	1.24295	105.692
	1.24372	120.268	1.24362	100.364	1.2434	75.7165	1.24462	105.657
	1.24538	120.649	1.24528	100.324	1.24507	75.7542	1.24628	105.685
	1.24705	120.784	1.24695	100.012	1.24673	75.8425	1.24795	105.679
	1.24872	120.756	1.24862	99.8111	1.2484	75.9167	1.24962	105.659
	1.25038	120.792	1.25028	99.79	1.25007	75.6712	1.25128	105.698
	1.25205	120.762	1.25195	99.8325	1.25173	75.7314	1.25295	105.659
	1.25372	120.777	1.25362	99.781	1.2534	75.7414	1.25462	106.054
	1.25538	120.777	1.25528	99.8201	1.25507	75.6603	1.25628	106.288
	1.25705	120.76	1.25695	99.8184	1.25673	75.7816	1.25795	106.28
	1.25872	120.802	1.25862	99.7857	1.2584	75.6621	1.25962	106.324
	1.26038	120.754	1.26028	99.8197	1.26007	75.6785	1.26128	106.261
	1.26205	120.771	1.26195	99.7836	1.26173	75.6593	1.26295	106.3
	1.26372	120.784	1.26362	99.506	1.2634	75.6859	1.26462	106.281
	1.26538	120.778	1.26528	99.3286	1.26507	75.7633	1.26628	106.275
	1.26705	120.797	1.26695	99.4058	1.26673	75.6669	1.26795	106.317
	1.26872	120.763	1.26862	99.4916	1.2684	75.7386	1.26962	106.254
	1.27038	120.776	1.27028	99.3127	1.27007	75.7052	1.27128	106.632
	1.27205	120.78	1.27195	99.3543	1.27173	75.6749	1.27295	106.813
	1.27372	120.759	1.27362	99.3864	1.2734	75.5746	1.27462	106.76
	1.27538	120.799	1.27528	99.3889	1.27507	75.3068	1.27628	106.815
	1.27705	120.77	1.27695	99.4317	1.27673	75.3126	1.27795	106.753
	1.27872	119.72	1.27862	99.3309	1.2784	75.2795	1.27962	106.814
	1.28038	119.328	1.28028	99.0445	1.28007	75.4982	1.28128	106.844
	1.28205	119.294	1.28195	98.8524	1.28173	75.5456	1.28295	106.763
	1.28372	119.335	1.28362	98.8495	1.2834	75.2525	1.28462	106.811
	1.28538	119.296	1.28528	98.9461	1.28507	75.276	1.28628	106.765
	1.28705	119.314	1.28695	98.8321	1.28673	75.2432	1.28795	106.441
	1.28872	119.317	1.28862	98.8612	1.2884	75.2397	1.28962	106.278
	1.29038	119.288	1.29028	98.8656	1.29007	75.0461	1.29128	106.253
	1.29205	119.326	1.29195	98.8358	1.29173	74.2049	1.29295	106.31
	1.29372	119.303	1.29362	98.8665	1.2934	74.3195	1.29462	106.256
	1.29538	118.352	1.29528	98.8405	1.29507	74.3882	1.29628	106.286
	1.29705	118.04	1.29695	98.5995	1.29673	74.2009	1.29795	106.259
	1.29872	118.019	1.29862	98.4519	1.2984	74.2952	1.29962	106.243
	1.30038	118.037	1.30028	98.4559	1.30007	74.2416	1.30128	106.284
	1.30205	118.005	1.30195	98.4852	1.30173	74.335	1.30295	106.247
	1.30372	118.024	1.30362	98.4358	1.3034	74.2966	1.30462	105.879
	1.30538	118.035	1.30528	98.4837	1.30507	74.2054	1.30628	105.678
	1.30705	118.009	1.30695	98.4963	1.30673	73.9626	1.30795	105.656
	1.30872	118.044	1.30862	98.4246	1.3084	73.2835	1.30962	105.692
	1.31038	118.024	1.31028	98.4603	1.31007	73.3272	1.31128	105.65
	1.31205	117.181	1.31195	98.4306	1.31173	73.3819	1.31295	105.682
	1.31372	116.976	1.31362	97.727	1.3134	73.3711	1.31462	105.673
	1.31538	116.936	1.31528	97.4549	1.31507	73.531	1.31628	105.653
	1.31705	116.968	1.31695	97.3956	1.31673	73.2265	1.31795	105.699
	1.31872	116.942	1.31862	97.4473	1.3184	73.327	1.31962	105.681
	1.32038	116.956	1.32028	97.4282	1.32007	73.3316	1.32128	104.705
	1.32205	116.968	1.32195	97.4328	1.32173	73.2973	1.32295	104.266
	1.32372	116.943	1.32362	97.4226	1.3234	73.0757	1.32462	104.228
	1.32538	116.979	1.32528	97.3971	1.32507	72.4384	1.32628	104.264
	1.32705	116.948	1.32695	97.4374	1.32673	72.4072	1.32795	104.236
	1.32872	116.184	1.32862	97.4047	1.3284	72.4095	1.32962	104.255
	1.33038	116.033	1.33028	96.4419	1.33007	72.2516	1.33128	104.249
	1.33205	115.997	1.33195	95.999	1.33173	72.3367	1.33295	104.234
	1.33372	116.035	1.33362	95.9564	1.3334	72.3773	1.33462	104.277
	1.33538	116.001	1.33528	96.005	1.33507	72.3758	1.33628	104.232
	1.33705	116.003	1.33695	95.9718	1.33673	72.3689	1.33795	103.879
	1.33872	116.015	1.33862	95.9965	1.3384	72.3268	1.33962	103.742
	1.34038	115.995	1.34028	95.9926	1.34007	72.0388	1.34128	103.686
	1.34205	116.025	1.34195	95.9442	1.34173	71.5332	1.34295	103.72
	1.34372	115.994	1.34362	95.987	1.3434	71.5664	1.34462	103.678
	1.34538	116.007	1.34528	95.9685	1.34507	71.6189	1.34628	103.692
	1.34705	116.025	1.34695	95.0471	1.34673	71.4259	1.34795	103.692
	1.34872	115.992	1.34862	94.7114	1.3484	71.4818	1.34962	103.678
	1.35038	116.037	1.35028	94.6847	1.35007	71.5152	1.35128	103.72
	1.35205	116.017	1.35195	94.7563	1.35173	71.541	1.35295	103.683
	1.35372	116.015	1.35362	94.7239	1.3534	71.5539	1.35462	103.367
	1.35538	116.02	1.35528	94.7615	1.35507	71.4504	1.35628	103.271
	1.35705	116.001	1.35695	94.7353	1.35673	71.282	1.35795	103.224
	1.35872	116.035	1.35862	94.7041	1.3584	70.8538	1.35962	103.273
	1.36038	116.009	1.36028	94.7435	1.36007	70.9396	1.36128	103.231
	1.36205	116.349	1.36195	94.6898	1.36173	71.0137	1.36295	103.244
	1.36372	116.47	1.36362	93.9783	1.3634	70.9576	1.36462	103.275
	1.36538	116.441	1.36528	93.7704	1.36507	71.0296	1.36628	103.225
	1.36705	116.472	1.36695	93.5764	1.36673	70.8924	1.36795	103.258
	1.36872	116.43	1.36862	93.6319	1.3684	70.9299	1.36962	103.229
	1.37038	116.453	1.37028	93.6101	1.37007	70.9939	1.37128	103.574
	1.37205	116.463	1.37195	93.6432	1.37173	70.8991	1.37295	103.705
	1.37372	116.431	1.37362	93.6316	1.3734	70.9893	1.37462	103.677
	1.37538	116.467	1.37528	93.5862	1.37507	70.8693	1.37628	103.722
	1.37705	116.446	1.37695	93.6392	1.37673	71.0132	1.37795	103.695
	1.37872	117.267	1.37862	93.5782	1.3784	71.0506	1.37962	103.703
	1.38038	117.48	1.38028	93.2154	1.38007	70.9093	1.38128	103.708
	1.38205	117.437	1.38195	93.1008	1.38173	71.0565	1.38295	103.668
	1.38372	117.469	1.38362	93.0449	1.3834	70.8759	1.38462	103.709
	1.38538	117.44	1.38528	93.1052	1.38507	70.9409	1.38628	103.68
	1.38705	117.444	1.38695	93.0424	1.38673	71.0439	1.38795	104.437
	1.38872	117.461	1.38862	93.1345	1.3884	71.054	1.38962	104.764
	1.39038	117.437	1.39028	93.2345	1.39007	71.415	1.39128	104.635
	1.39205	117.479	1.39195	93.1474	1.39173	71.9543	1.39295	104.686
	1.39372	117.452	1.39362	93.2057	1.3934	71.8679	1.39462	104.726
	1.39538	118.212	1.39528	93.0504	1.39507	71.9172	1.39628	104.693
	1.39705	118.418	1.39695	92.7601	1.39673	71.8432	1.39795	104.667
	1.39872	118.389	1.39862	92.6601	1.3984	71.9303	1.39962	104.648
	1.40038	118.421	1.40028	92.6048	1.40007	71.8572	1.40128	104.687
	1.40205	118.395	1.40195	92.6517	1.40173	71.8693	1.40295	104.653
	1.40372	118.4	1.40362	92.627	1.4034	71.9132	1.40462	105.409
	1.40538	118.411	1.40528	92.6764	1.40507	72.0734	1.40628	105.69
	1.40705	118.388	1.40695	92.6759	1.40673	72.264	1.40795	105.641
	1.40872	118.422	1.40862	92.6037	1.4084	72.3395	1.40962	105.687
	1.41038	118.401	1.41028	92.728	1.41007	72.3315	1.41128	105.639
	1.41205	118.776	1.41195	92.6187	1.41173	72.4242	1.41295	105.671
	1.41372	118.892	1.41362	93.3451	1.4134	72.2625	1.41462	105.68
	1.41538	118.87	1.41528	93.6309	1.41507	72.3122	1.41628	105.698
	1.41705	118.896	1.41695	93.5821	1.41673	72.2962	1.41795	105.734
	1.41872	118.862	1.41862	93.6405	1.4184	72.3895	1.41962	105.655
	1.42038	118.867	1.42028	93.589	1.42007	72.4266	1.42128	106.946
	1.42205	118.874	1.42195	93.602	1.42173	72.3071	1.42295	107.378
	1.42372	118.852	1.42362	93.6026	1.4234	72.9204	1.42462	107.301
	1.42538	118.883	1.42528	93.566	1.42507	73.8121	1.42628	107.341
	1.42705	118.875	1.42695	93.6352	1.42673	73.8605	1.42795	107.293
	1.42872	119.252	1.42862	93.58	1.4284	73.773	1.42962	107.307
	1.43038	119.334	1.43028	94.4207	1.43007	73.726	1.43128	107.312
	1.43205	119.293	1.43195	94.7064	1.43173	73.8219	1.43295	107.288
	1.43372	119.325	1.43362	94.6787	1.4334	73.7594	1.43462	107.332
	1.43538	119.3	1.43528	94.7684	1.43507	73.7372	1.43628	107.312
	1.43705	119.307	1.43695	94.7043	1.43673	73.7271	1.43795	107.696
	1.43872	119.332	1.43862	94.7165	1.4384	73.787	1.43962	107.814
	1.44038	119.298	1.44028	94.7068	1.44007	74.046	1.44128	107.779
	1.44205	119.33	1.44195	94.762	1.44173	74.2003	1.44295	107.835
	1.44372	119.316	1.44362	94.8004	1.4434	74.2406	1.44462	107.776
	1.44538	119.297	1.44528	94.6952	1.44507	74.2805	1.44628	107.785
	1.44705	119.32	1.44695	95.678	1.44673	74.2479	1.44795	107.793
	1.44872	119.29	1.44862	95.9817	1.4484	74.3888	1.44962	107.757
	1.45038	119.325	1.45028	95.9542	1.45007	74.1668	1.45128	107.834
	1.45205	119.301	1.45195	96.0151	1.45173	74.203	1.45295	107.778
	1.45372	119.3	1.45362	95.9682	1.4534	74.217	1.45462	107.784
	1.45538	119.32	1.45528	95.9735	1.45507	74.2425	1.45628	107.805
	1.45705	119.304	1.45695	95.9845	1.45673	74.4709	1.45795	107.761
	1.45872	119.343	1.45862	95.9572	1.4584	74.6848	1.45962	107.814
	1.46038	119.321	1.46028	96.0121	1.46007	74.7474	1.46128	107.786
	1.46205	118.916	1.46195	95.96	1.46173	7+G218:G2554.84084	1.46295	107.794
	1.46372	118.913	1.46362	97.0384	1.4634	74.694	1.46462	107.798
	1.46538	118.863	1.46528	97.4361	1.46507	74.8273	1.46628	107.764
	1.46705	118.886	1.46695	97.386	1.46673	74.822	1.46795	107.815
	1.46872	118.869	1.46862	97.4386	1.4684	74.7819	1.46962	107.817
	1.47038	118.858	1.47028	97.3949	1.47007	74.8628	1.47128	107.442
	1.47205	118.881	1.47195	97.423	1.47173	74.7095	1.47295	107.356
	1.47372	118.856	1.47362	97.4562	1.4734	75.0648	1.47462	107.294
	1.47538	118.89	1.47528	97.4112	1.47507	75.6782	1.47628	107.338
	1.47705	118.877	1.47695	97.4601	1.47673	75.3595	1.47795	107.3
	1.47872	118.864	1.47862	97.4112	1.4784	75.2756	1.47962	107.315
	1.48038	118.897	1.48028	98.5492	1.48007	75.263	1.48128	107.324
	1.48205	118.87	1.48195	98.8508	1.48173	75.3891	1.48295	107.299
	1.48372	118.875	1.48362	98.8158	1.4834	75.2966	1.48462	107.343
	1.48538	118.863	1.48528	98.8566	1.48507	75.29	1.48628	107.31
	1.48705	118.858	1.48695	98.8408	1.48673	75.308	1.48795	106.064
	1.48872	118.885	1.48862	98.8417	1.4884	75.2386	1.48962	105.727
	1.49038	118.852	1.49028	98.8614	1.49007	75.3038	1.49128	105.656
	1.49205	118.882	1.49195	98.8186	1.49173	75.3516	1.49295	105.705
	1.49372	118.865	1.49362	98.8642	1.4934	75.3216	1.49462	105.668
	1.49538	118.442	1.49528	98.8375	1.49507	75.3148	1.49628	105.688
	1.49705	118.419	1.49695	99.2176	1.49673	75.3052	1.49795	105.698
	1.49872	118.387	1.49862	99.3587	1.4984	75.3282	1.49962	105.657
	1.50038	118.422	1.50028	99.3413	1.50007	75.2332	1.50128	105.701
	1.50205	118.407	1.50195	99.3773	1.50173	75.2837	1.50295	105.681
	1.50372	118.394	1.50362	99.3478	1.5034	75.3585	1.50462	104.471
	1.50538	118.416	1.50528	99.3463	1.50507	75.2493	1.50628	104.284
	1.50705	118.392	1.50695	99.3637	1.50673	75.2924	1.50795	104.243
	1.50872	118.419	1.50862	99.3149	1.5084	75.2617	1.50962	104.271
	1.51038	118.393	1.51028	99.3467	1.51007	75.2769	1.51128	104.237
	1.51205	118.037	1.51195	99.3305	1.51173	75.3432	1.51295	104.239
	1.51372	118.031	1.51362	99.3254	1.5134	75.2706	1.51462	104.263
	1.51538	118.013	1.51528	99.3525	1.51507	75.3821	1.51628	104.224
	1.51705	118.037	1.51695	99.3101	1.51673	75.6528	1.51795	104.261
	1.51872	118.025	1.51862	99.3514	1.5184	75.3926	1.51962	104.24
	1.52038	118.022	1.52028	99.305	1.52007	75.3163	1.52128	103.032
	1.52205	118.042	1.52195	99.3124	1.52173	75.2955	1.52295	102.814
	1.52372	118.009	1.52362	99.3253	1.5234	75.3683	1.52462	102.752
	1.52538	118.038	1.52528	99.3099	1.52507	75.5313	1.52628	102.795
	1.52705	118.031	1.52695	99.3519	1.52673	75.4004	1.52795	102.778
	1.52872	118.002	1.52862	99.3113	1.5284	75.5446	1.52962	102.774
	1.53038	118.034	1.53028	98.9832	1.53007	75.2463	1.53128	102.79
	1.53205	118.002	1.53195	98.9543	1.53173	75.3251	1.53295	102.755
	1.53372	118.03	1.53362	98.814	1.5334	75.5324	1.53462	102.807
	1.53538	118.015	1.53528	98.8549	1.53507	75.3755	1.53628	102.868
	1.53705	118.008	1.53695	98.8346	1.53673	75.3303	1.53795	101.975
	1.53872	118.034	1.53862	98.8827	1.5384	75.2424	1.53962	101.85
	1.54038	118.007	1.54028	98.9077	1.54007	75.1931	1.54128	101.793
	1.54205	118.037	1.54195	98.8207	1.54173	75.0778	1.54295	101.833
	1.54372	118.02	1.54362	98.8602	1.5434	74.8102	1.54462	101.811
	1.54538	117.47	1.54528	98.8389	1.54507	74.844	1.54628	101.81
	1.54705	117.47	1.54695	98.0919	1.54673	74.8041	1.54795	101.827
	1.54872	117.433	1.54862	97.9038	1.5484	74.9592	1.54962	101.777
	1.55038	117.459	1.55028	97.8714	1.55007	75.0915	1.55128	101.825
	1.55205	117.446	1.55195	97.9212	1.55173	74.8501	1.55295	101.833
	1.55372	117.441	1.55362	97.8724	1.5534	74.8604	1.55462	100.916
	1.55538	117.47	1.55528	97.8907	1.55507	74.7106	1.55628	100.817
	1.55705	117.422	1.55695	97.9135	1.55673	74.7548	1.55795	100.757
	1.55872	117.46	1.55862	97.9015	1.5584	74.7647	1.55962	100.804
	1.56038	117.442	1.56028	97.9325	1.56007	74.7847	1.56128	100.783
	1.56205	116.981	1.56195	97.8697	1.56173	74.926	1.56295	100.773
	1.56372	116.991	1.56362	97.0681	1.5634	74.8046	1.56462	100.798
	1.56538	116.947	1.56528	96.9273	1.56507	74.8403	1.56628	100.754
	1.56705	116.966	1.56695	96.9024	1.56673	74.7404	1.56795	100.788
	1.56872	116.946	1.56862	96.9746	1.5684	74.7157	1.56962	100.775
	1.57038	116.943	1.57028	96.8988	1.57007	74.7273	1.57128	100.376
	1.57205	116.974	1.57195	96.9001	1.57173	74.6744	1.57295	100.362
	1.57372	116.953	1.57362	96.9192	1.5734	74.2396	1.57462	100.328
	1.57538	116.985	1.57528	96.8863	1.57507	73.7807	1.57628	100.365
	1.57705	116.972	1.57695	96.932	1.57673	73.7325	1.57795	100.34
	1.57872	116.943	1.57862	96.9254	1.5784	73.8527	1.57962	100.335
	1.58038	116.986	1.58028	96.1116	1.58007	73.7364	1.58128	100.355
	1.58205	116.956	1.58195	96.024	1.58173	73.7848	1.58295	100.313
	1.58372	116.978	1.58362	96.0249	1.5834	73.7186	1.58462	100.353
	1.58538	116.965	1.58528	96.0455	1.58507	73.7517	1.58628	100.342
	1.58705	116.939	1.58695	95.9703	1.58673	73.8277	1.58795	100.341
	1.58872	116.972	1.58862	95.9509	1.5884	73.648	1.58962	100.37
	1.59038	116.947	1.59028	95.9746	1.59007	73.5211	1.59128	100.317
	1.59205	116.984	1.59195	96.0281	1.59173	73.3326	1.59295	100.374
	1.59372	117	1.59362	96.0415	1.5934	73.3336	1.59462	100.357
	1.59538	117.409	1.59528	95.959	1.59507	73.3757	1.59628	100.352
	1.59705	117.474	1.59695	95.5654	1.59673	73.2727	1.59795	100.373
	1.59872	117.452	1.59862	95.5802	1.5984	73.3344	1.59962	100.341
	1.60038	117.475	1.60028	95.4922	1.60007	73.3449	1.60128	100.376
	1.60205	117.458	1.60195	95.5366	1.60173	73.3335	1.60295	100.356
	1.60372	117.45	1.60362	95.5316	1.6034	73.3762	1.60462	100.705
	1.60538	117.481	1.60528	95.5296	1.60507	73.3675	1.60628	100.795
	1.60705	117.444	1.60695	95.6002	1.60673	73.3598	1.60795	100.744
	1.60872	117.481	1.60862	95.5113	1.6084	73.303	1.60962	100.798
	1.61038	117.501	1.61028	95.557	1.61007	73.3088	1.61128	100.772
	1.61205	118.361	1.61195	95.5454	1.61173	73.415	1.61295	100.77
	1.61372	118.44	1.61362	95.5165	1.6134	73.2988	1.61462	100.8
	1.61538	118.396	1.61528	95.5813	1.61507	73.3084	1.61628	100.757
	1.61705	118.422	1.61695	95.537	1.61673	73.2666	1.61795	100.797
	1.61872	118.416	1.61862	95.5738	1.6184	73.3651	1.61962	100.776
	1.62038	118.397	1.62028	95.5203	1.62007	73.3652	1.62128	101.22
	1.62205	118.426	1.62195	95.575	1.62173	73.2455	1.62295	101.329
	1.62372	118.404	1.62362	95.6146	1.6234	73.2849	1.62462	101.299
	1.62538	118.421	1.62528	95.5145	1.62507	73.3637	1.62628	101.323
	1.62705	118.458	1.62695	95.5712	1.62673	73.349	1.62795	101.291
	1.62872	119.775	1.62862	95.555	1.6284	73.3789	1.62962	101.335
	1.63038	119.875	1.63028	95.5424	1.63007	73.2627	1.63128	101.393
	1.63205	119.849	1.63195	95.6206	1.63173	73.3114	1.63295	101.275
	1.63372	119.872	1.63362	95.5233	1.6334	73.3417	1.63462	101.346
	1.63538	119.86	1.63528	95.5995	1.63507	73.3856	1.63628	101.299
	1.63705	119.85	1.63695	95.5317	1.63673	73.4533	1.63795	102.204
	1.63872	119.886	1.63862	95.5126	1.6384	73.2666	1.63962	102.384
	1.64038	119.835	1.64028	95.5715	1.64007	73.5652	1.64128	102.361
	1.64205	119.864	1.64195	95.6405	1.64173	73.7527	1.64295	102.4
	1.64372	119.888	1.64362	95.6245	1.6434	73.7077	1.64462	102.367
	1.64538	120.715	1.64528	95.5375	1.64507	73.7454	1.64628	102.385
	1.64705	120.801	1.64695	95.8918	1.64673	74.039	1.64795	102.423
	1.64872	120.767	1.64862	95.9938	1.6484	74.0348	1.64962	102.392
	1.65038	120.792	1.65028	95.952	1.65007	74.087	1.65128	102.433
	1.65205	120.792	1.65195	95.9992	1.65173	73.8343	1.65295	102.422
	1.65372	120.771	1.65362	96.0338	1.6534	73.827	1.65462	103.545
	1.65538	120.806	1.65528	96.0048	1.65507	74.0541	1.65628	103.743
	1.65705	120.765	1.65695	96.011	1.65673	73.9081	1.65795	103.667
	1.65872	120.796	1.65862	95.933	1.6584	73.7672	1.65962	103.705
	1.66038	120.815	1.66028	95.9893	1.66007	73.7195	1.66128	103.684
	1.66205	121.223	1.66195	95.9887	1.66173	73.8311	1.66295	103.674
	1.66372	121.282	1.66362	96.4212	1.6634	73.6771	1.66462	103.708
	1.66538	121.252	1.66528	96.5151	1.66507	73.7479	1.66628	103.686
	1.66705	121.274	1.66695	96.4746	1.66673	73.7765	1.66795	103.726
	1.66872	121.276	1.66862	96.512	1.6684	73.8317	1.66962	103.71
	1.67038	121.254	1.67028	96.4869	1.67007	73.9105	1.67128	104.538
	1.67205	121.289	1.67195	96.4983	1.67173	73.6624	1.67295	104.673
	1.67372	121.245	1.67362	96.5498	1.6734	73.9636	1.67462	104.634
	1.67538	121.268	1.67528	96.4781	1.67507	74.3338	1.67628	104.68
	1.67705	121.243	1.67695	96.5252	1.67673	74.268	1.67795	104.679
	1.67872	120.772	1.67862	96.5062	1.6784	74.3557	1.67962	104.658
	1.68038	120.798	1.68028	96.0041	1.68007	74.3202	1.68128	104.682
	1.68205	120.775	1.68195	95.9726	1.68173	74.4401	1.68295	104.651
	1.68372	120.803	1.68362	95.9324	1.6834	74.6502	1.68462	104.688
	1.68538	120.785	1.68528	95.9954	1.68507	74.3816	1.68628	104.677
	1.68705	120.77	1.68695	96.0188	1.68673	74.4023	1.68795	106.104
	1.68872	120.804	1.68862	96.0172	1.6884	74.2203	1.68962	106.298
	1.69038	120.77	1.69028	96.1154	1.69007	74.2319	1.69128	106.243
	1.69205	120.789	1.69195	96.0249	1.69173	74.2186	1.69295	106.294
	1.69372	120.736	1.69362	96.0467	1.6934	74.2368	1.69462	106.278
	1.69538	119.87	1.69528	96.023	1.69507	74.3553	1.69628	106.265
	1.69705	119.877	1.69695	95.9507	1.69673	74.1679	1.69795	106.306
	1.69872	119.868	1.69862	95.9981	1.6984	74.2465	1.69962	106.259
	1.70038	119.864	1.70028	95.9394	1.70007	74.3067	1.70128	106.302
	1.70205	119.86	1.70195	95.997	1.70173	74.2128	1.70295	106.321
	1.70372	119.839	1.70362	96.0433	1.7034	74.2275	1.70462	107.227
	1.70538	119.876	1.70528	96.026	1.70507	74.203	1.70628	107.33
	1.70705	119.837	1.70695	96.0488	1.70673	74.2445	1.70795	107.275
	1.70872	119.856	1.70862	95.9387	1.7084	74.2688	1.70962	107.342
	1.71038	119.818	1.71028	96.003	1.71007	74.228	1.71128	107.315
	1.71205	118.905	1.71195	95.9778	1.71173	74.282	1.71295	107.3
	1.71372	118.906	1.71362	95.945	1.7134	74.1857	1.71462	107.337
	1.71538	118.862	1.71528	95.9954	1.71507	74.2164	1.71628	107.292
	1.71705	118.886	1.71695	95.9459	1.71673	74.2243	1.71795	107.334
	1.71872	118.877	1.71862	95.9873	1.7184	74.1889	1.71962	107.355
	1.72038	118.859	1.72028	95.9903	1.72007	74.3308	1.72128	107.749
	1.72205	118.892	1.72195	96.019	1.72173	74.2168	1.72295	107.812
	1.72372	118.864	1.72362	96.06	1.7234	74.5624	1.72462	107.76
	1.72538	118.892	1.72528	95.9987	1.72507	74.881	1.72628	107.798
	1.72705	118.853	1.72695	96.0128	1.72673	74.9879	1.72795	107.794
	1.72872	118.395	1.72862	95.9792	1.7284	75.0989	1.72962	107.776
	1.73038	118.422	1.73028	96.431	1.73007	74.6754	1.73128	107.811
	1.73205	118.401	1.73195	96.5573	1.73173	74.7894	1.73295	107.76
	1.73372	118.411	1.73362	96.5061	1.7334	74.7496	1.73462	107.796
	1.73538	118.415	1.73528	96.5114	1.73507	74.7106	1.73628	107.773
	1.73705	118.392	1.73695	96.4871	1.73673	74.7288	1.73795	107.33
	1.73872	118.426	1.73862	96.4921	1.7384	74.671	1.73962	107.333
	1.74038	118.39	1.74028	96.5514	1.74007	75.0763	1.74128	107.297
	1.74205	118.41	1.74195	96.4782	1.74173	75.348	1.74295	107.332
	1.74372	118.437	1.74362	96.5179	1.7434	75.2516	1.74462	107.314
	1.74538	118.842	1.74528	96.5265	1.74507	75.2963	1.74628	107.291
	1.74705	118.887	1.74695	97.3422	1.74673	75.3182	1.74795	107.324
	1.74872	118.858	1.74862	97.4368	1.7484	75.3328	1.74962	107.294
	1.75038	118.879	1.75028	97.4009	1.75007	75.278	1.75128	107.329
	1.75205	118.881	1.75195	97.4541	1.75173	75.2689	1.75295	107.324
	1.75372	118.874	1.75362	97.4677	1.7534	75.298	1.75462	106.34
	1.75538	118.902	1.75528	97.4229	1.75507	75.4543	1.75628	106.309
	1.75705	118.852	1.75695	97.4993	1.75673	75.3967	1.75795	106.251
	1.75872	118.888	1.75862	97.3946	1.7584	75.3933	1.75962	106.286
	1.76038	118.964	1.76028	97.4391	1.76007	75.2857	1.76128	106.276
	1.76205	120.226	1.76195	97.4459	1.76173	75.3512	1.76295	106.255
	1.76372	120.3	1.76362	97.8382	1.7634	75.3695	1.76462	106.288
	1.76538	120.268	1.76528	97.915	1.76507	75.347	1.76628	106.24
	1.76705	120.284	1.76695	97.8932	1.76673	75.2611	1.76795	106.29
	1.76872	120.281	1.76862	97.9197	1.7684	75.3246	1.76962	106.252
	1.77038	120.244	1.77028	97.9216	1.77007	75.4629	1.77128	104.721
	1.77205	120.283	1.77195	97.8901	1.77173	75.3756	1.77295	104.689
	1.77372	120.26	1.77362	97.9373	1.7734	74.9821	1.77462	104.655
	1.77538	120.291	1.77528	97.8939	1.77507	74.7621	1.77628	104.69
	1.77705	120.403	1.77695	97.9306	1.77673	74.6425	1.77795	104.697
	1.77872	122.176	1.77862	97.9246	1.7784	74.7287	1.77962	104.656
	1.78038	122.262	1.78028	98.7818	1.78007	74.7407	1.78128	104.687
	1.78205	122.224	1.78195	98.885	1.78173	74.8797	1.78295	104.639
	1.78372	122.242	1.78362	98.8536	1.7834	74.7441	1.78462	104.692
	1.78538	122.244	1.78528	98.8791	1.78507	74.7205	1.78628	104.675
	1.78705	122.228	1.78695	98.8728	1.78673	74.8017	1.78795	103.7
	1.78872	122.266	1.78862	98.8375	1.7884	74.6944	1.78962	103.712
	1.79038	122.227	1.79028	98.8794	1.79007	74.7009	1.79128	103.671
	1.79205	122.25	1.79195	98.825	1.79173	74.7253	1.79295	103.707
	1.79372	122.381	1.79362	98.8694	1.7934	74.7136	1.79462	103.715
	1.79538	123.711	1.79528	98.8738	1.79507	74.7765	1.79628	103.673
	1.79705	123.771	1.79695	99.2789	1.79673	74.7229	1.79795	103.714
	1.79872	123.745	1.79862	99.3509	1.7984	74.8148	1.79962	103.668
	1.80038	123.767	1.80028	99.3444	1.80007	74.9092	1.80128	103.699
	1.80205	123.768	1.80195	99.3571	1.80173	74.6957	1.80295	103.663
	1.80372	123.735	1.80362	99.3321	1.8034	74.72	1.80462	102.471
	1.80538	123.769	1.80528	99.3233	1.80507	74.7445	1.80628	102.457
	1.80705	123.731	1.80695	99.37	1.80673	74.7075	1.80795	102.446
	1.80872	123.757	1.80862	99.3318	1.8084	74.7042	1.80962	102.421
	1.81038	123.8	1.81028	99.3547	1.81007	74.6499	1.81128	102.391
	1.81205	124.166	1.81195	99.3503	1.81173	74.7356	1.81295	102.371
	1.81372	124.209	1.81362	99.3171	1.8134	74.6588	1.81462	102.402
	1.81538	124.177	1.81528	99.3683	1.81507	74.7122	1.81628	102.369
	1.81705	124.197	1.81695	99.3199	1.81673	74.7316	1.81795	102.391
	1.81872	124.201	1.81862	99.3851	1.8184	74.6508	1.81962	102.346
	1.82038	124.175	1.82028	99.4184	1.82007	74.7033	1.82128	101.321
	1.82205	124.211	1.82195	99.329	1.82173	74.7556	1.82295	101.327
	1.82372	124.172	1.82362	99.3861	1.8234	74.7715	1.82462	101.287
	1.82538	124.201	1.82528	99.3242	1.82507	74.8859	1.82628	101.316
	1.82705	124.158	1.82695	99.3491	1.82673	74.6742	1.82795	101.322
	1.82872	123.732	1.82862	99.3746	1.8284	74.8364	1.82962	101.298
	1.83038	123.765	1.83028	99.7583	1.83007	74.7999	1.83128	101.343
	1.83205	123.739	1.83195	99.8843	1.83173	74.9012	1.83295	101.286
	1.83372	123.75	1.83362	99.8735	1.8334	74.8903	1.83462	101.315
	1.83538	123.754	1.83528	99.836	1.83507	74.7851	1.83628	101.281
	1.83705	123.722	1.83695	99.8053	1.83673	74.8594	1.83795	100.334
	1.83872	123.767	1.83862	99.7656	1.8384	74.7058	1.83962	100.361
	1.84038	123.724	1.84028	99.8126	1.84007	74.7416	1.84128	100.318
	1.84205	123.747	1.84195	99.7632	1.84173	74.7759	1.84295	100.341
	1.84372	123.557	1.84362	99.7873	1.8434	74.7381	1.84462	100.346
	1.84538	122.218	1.84528	99.7607	1.84507	74.9037	1.84628	100.329
	1.84705	122.266	1.84695	99.3157	1.84673	74.7154	1.84795	100.373
	1.84872	122.238	1.84862	99.3485	1.8484	74.8057	1.84962	100.309
	1.85038	122.235	1.85028	99.3207	1.85007	74.7008	1.85128	100.345
	1.85205	122.237	1.85195	99.3456	1.85173	74.7399	1.85295	100.315
	1.85372	122.212	1.85362	99.354	1.8534	74.8162	1.85462	99.7741
	1.85538	122.247	1.85528	99.3097	1.85507	74.6994	1.85628	99.8244
	1.85705	122.215	1.85695	99.3787	1.85673	74.4391	1.85795	99.8582
	1.85872	122.223	1.85862	99.3373	1.8584	74.2858	1.85962	99.8497
	1.86038	121.99	1.86028	99.3587	1.86007	74.1522	1.86128	99.8161
	1.86205	120.271	1.86195	99.3372	1.86173	74.2622	1.86295	99.766
	1.86372	120.296	1.86362	98.8417	1.8634	74.1506	1.86462	99.8369
	1.86538	120.26	1.86528	98.8927	1.86507	74.2482	1.86628	99.7548
	1.86705	120.281	1.86695	98.8676	1.86673	74.2909	1.86795	99.7925
	1.86872	120.306	1.86862	98.9119	1.8684	74.1998	1.86962	99.8061
	1.87038	120.251	1.87028	98.9791	1.87007	74.2962	1.87128	99.7676
	1.87205	120.286	1.87195	98.8416	1.87173	74.1932	1.87295	99.8256
	1.87372	120.262	1.87362	98.8779	1.8734	73.6442	1.87462	99.8115
	1.87538	120.283	1.87528	98.897	1.87507	73.357	1.87628	99.8082
	1.87705	120.123	1.87695	98.9007	1.87673	73.2253	1.87795	99.8166
	1.87872	118.867	1.87862	98.8376	1.8784	73.3332	1.87962	99.7651
	1.88038	118.89	1.88028	98.4233	1.88007	73.53	1.88128	99.8091
	1.88205	118.864	1.88195	98.4544	1.88173	73.4334	1.88295	99.7666
	1.88372	118.875	1.88362	98.4279	1.8834	73.2769	1.88462	99.8019
	1.88538	118.891	1.88528	98.4428	1.88507	73.2927	1.88628	99.8876
	1.88705	118.863	1.88695	98.4802	1.88673	73.4358	1.88795	100.303
	1.88872	118.897	1.88862	98.4922	1.8884	73.3126	1.88962	100.357
	1.89038	118.862	1.89028	98.5184	1.89007	72.8638	1.89128	100.342
	1.89205	118.872	1.89195	98.4333	1.89173	72.9291	1.89295	100.358
	1.89372	118.83	1.89362	98.4606	1.8934	72.337	1.89462	100.352
	1.89538	118.395	1.89528	98.4834	1.89507	72.3767	1.89628	100.328
	1.89705	118.424	1.89695	98.4458	1.89673	72.2778	1.89795	100.367
	1.89872	118.406	1.89862	98.4942	1.8984	72.3168	1.89962	100.322
	1.90038	118.408	1.90028	98.4854	1.90007	72.4004	1.90128	100.348
	1.90205	118.417	1.90195	98.4661	1.90173	72.2639	1.90295	100.396
	1.90372	118.402	1.90362	98.4685	1.9034	72.424	1.90462	100.844
	1.90538	118.444	1.90528	98.4211	1.90507	72.4331	1.90628	100.87
	1.90705	118.388	1.90695	98.4625	1.90673	72.0289	1.90795	100.76
	1.90872	118.414	1.90862	98.429	1.9084	71.8604	1.90962	100.786
	1.91038	118.366	1.91028	98.4474	1.91007	71.7761	1.91128	100.795
	1.91205	118.003	1.91195	98.4189	1.91173	71.8674	1.91295	100.759
	1.91372	118.036	1.91362	97.8637	1.9134	71.8443	1.91462	100.801
	1.91538	118.044	1.91528	97.8972	1.91507	71.8721	1.91628	100.756
	1.91705	118.026	1.91695	97.8599	1.91673	71.9232	1.91795	100.785
	1.91872	118.037	1.91862	97.8881	1.9184	71.8016	1.91962	100.838
	1.92038	118.011	1.92028	97.8983	1.92007	71.8612	1.92128	101.279
	1.92205	118.053	1.92195	97.8594	1.92173	71.9203	1.92295	101.335
	1.92372	118.018	1.92362	97.9059	1.9234	71.9142	1.92462	101.287
	1.92538	118.021	1.92528	97.8615	1.92507	72.0226	1.92628	101.299
	1.92705	117.956	1.92695	97.8971	1.92673	71.8577	1.92795	101.295
	1.92872	117.435	1.92862	97.8621	1.9284	71.9721	1.92962	101.264
	1.93038	117.465	1.93028	97.3847	1.93007	72.2622	1.93128	101.312
	1.93205	117.435	1.93195	97.4239	1.93173	72.0384	1.93295	101.28
	1.93372	117.444	1.93362	97.3891	1.9334	71.861	1.93462	101.329
	1.93538	117.462	1.93528	97.406	1.93507	72.1289	1.93628	101.45
	1.93705	117.436	1.93695	97.4064	1.93673	72.226	1.93795	102.355
	1.93872	117.474	1.93862	97.3922	1.9384	72.1534	1.93962	102.405
	1.94038	117.442	1.94028	97.4331	1.94007	72.271	1.94128	102.366
	1.94205	117.487	1.94195	97.3775	1.94173	72.5075	1.94295	102.384
	1.94372	117.433	1.94362	97.4346	1.9434	72.2911	1.94462	102.42
	1.94538	116.963	1.94528	97.3859	1.94507	72.3491	1.94628	102.364
	1.94705	116.988	1.94695	95.9855	1.94673	72.3292	1.94795	102.396
	1.94872	116.964	1.94862	95.9932	1.9484	72.3571	1.94962	102.367
	1.95038	116.96	1.95028	95.9934	1.95007	72.4013	1.95128	102.384
	1.95205	116.988	1.95195	95.9888	1.95173	72.2642	1.95295	102.471
	1.95372	116.941	1.95362	95.9742	1.9534	72.3325	1.95462	103.2
	1.95538	116.978	1.95528	96.0154	1.95507	72.3034	1.95628	103.256
	1.95705	116.96	1.95695	96.0659	1.95673	73.0392	1.95795	103.222
	1.95872	116.973	1.95862	95.9361	1.9584	73.3618	1.95962	103.244
	1.96038	116.801	1.96028	95.9608	1.96007	73.2668	1.96128	103.257
	1.96205	116.007	1.96195	95.8426	1.96173	73.329	1.96295	103.215
	1.96372	116.039	1.96362	94.7327	1.9634	73.2899	1.96462	103.257
	1.96538	116.008	1.96528	94.7547	1.96507	73.3707	1.96628	103.224
	1.96705	115.998	1.96695	94.681	1.96673	73.4803	1.96795	103.246
	1.96872	116.022	1.96862	94.6945	1.9684	73.3211	1.96962	103.441
	1.97038	115.996	1.97028	94.7372	1.97007	73.5593	1.97128	104.639
	1.97205	116.024	1.97195	94.6669	1.97173	73.8088	1.97295	104.678
	1.97372	115.999	1.97362	94.7137	1.9734	73.7422	1.97462	104.641
	1.97538	116.003	1.97528	94.6716	1.97507	73.7267	1.97628	104.672
	1.97705	115.919	1.97695	94.6826	1.97673	73.7282	1.97795	104.672
	1.97872	115.441	1.97862	94.5346	1.9784	73.8425	1.97962	104.637
	1.98038	115.472	1.98028	93.0555	1.98007	73.669	1.98128	104.679
	1.98205	115.454	1.98195	93.1097	1.98173	73.7969	1.98295	104.647
	1.98372	115.456	1.98362	93.0333	1.9834	73.8694	1.98462	104.662
	1.98538	115.488	1.98528	93.0955	1.98507	73.7679	1.98628	104.842
	1.98705	115.44	1.98695	93.166	1.98673	73.8131	1.98795	106.23
	1.98872	115.475	1.98862	93.0168	1.9884	73.6967	1.98962	106.283
	1.99038	115.46	1.99028	93.1156	1.99007	73.739	1.99128	106.242
	1.99205	115.46	1.99195	93.0658	1.99173	73.7958	1.99295	106.277
	1.99372	115.381	1.99362	93.0946	1.9934	73.7046	1.99462	106.273
	1.99538	114.994	1.99528	92.9919	1.99507	73.8275	1.99628	106.243
	1.99705	115.02	1.99695	92.0492	1.99673	74.1445	1.99795	106.291
	1.99872	115.008	1.99862	92.0929	1.9984	73.8622	1.99962	106.239
	2.00038	115.024	2.00028	92.0706	2.00007	73.7642	2.00128	106.274
	2.00205	115.051	2.00195	92.1031	2.00173	73.6884	2.00295	106.411
	2.00372	114.999	2.00362	92.1438	2.0034	73.7693	2.00462	107.331
	2.00538	115.031	2.00528	92.0435	2.00507	73.6803	2.00628	107.378
	2.00705	115.011	2.00695	92.1091	2.00673	73.6871	2.00795	107.309
	2.00872	115.017	2.00862	92.0508	2.0084	73.7448	2.00962	107.308
	2.01038	114.934	2.01028	92.1451	2.01007	73.6811	2.01128	107.31
	2.01205	114.512	2.01195	92.267	2.01173	73.7475	2.01295	107.287
	2.01372	114.544	2.01362	92.0271	2.0134	73.7049	2.01462	107.334
	2.01538	114.53	2.01528	92.1069	2.01507	73.9551	2.01628	107.284
	2.01705	114.533	2.01695	92.0525	2.01673	74.1088	2.01795	107.313
	2.01872	114.545	2.01862	92.0611	2.0184	73.6372	2.01962	107.386
	2.02038	114.518	2.02028	92.1024	2.02007	73.7158	2.02128	107.754
	2.02205	114.568	2.02195	92.0339	2.02173	73.7127	2.02295	107.801
	2.02372	114.523	2.02362	92.1199	2.0234	73.3884	2.02462	107.767
	2.02538	114.533	2.02528	92.0778	2.02507	73.3367	2.02628	107.78
	2.02705	114.483	2.02695	92.1477	2.02673	73.3153	2.02795	107.796
	2.02872	114.126	2.02862	92.2262	2.0284	73.4107	2.02962	107.76
	2.03038	114.161	2.03028	93.0099	2.03007	73.583	2.03128	107.801
	2.03205	114.148	2.03195	93.0873	2.03173	73.4301	2.03295	107.76
	2.03372	114.142	2.03362	93.0884	2.0334	73.3919	2.03462	107.785
	2.03538	114.16	2.03528	93.0815	2.03507	73.2589	2.03628	107.883
	2.03705	114.125	2.03695	93.1118	2.03673	73.3469	2.03795	108.329
	2.03872	114.153	2.03862	93.0259	2.0384	73.3193	2.03962	108.365
	2.04038	114.132	2.04028	93.0717	2.04007	73.2719	2.04128	108.324
	2.04205	114.134	2.04195	93.0456	2.04173	73.3953	2.04295	108.339
	2.04372	114.251	2.04362	93.0568	2.0434	73.3202	2.04462	108.352
	2.04538	114.511	2.04528	93.3619	2.04507	73.3838	2.04628	108.322
	2.04705	114.544	2.04695	94.6454	2.04673	73.4028	2.04795	108.38
	2.04872	114.544	2.04862	94.7625	2.0484	73.333	2.04962	108.339
	2.05038	114.526	2.05028	94.7593	2.05007	73.4685	2.05128	108.356
	2.05205	114.555	2.05195	94.7033	2.05173	73.2209	2.05295	108.452
	2.05372	114.509	2.05362	94.7205	2.0534	73.2689	2.05462	108.766
	2.05538	114.543	2.05528	94.6685	2.05507	73.3245	2.05628	108.806
	2.05705	114.535	2.05695	94.7134	2.05673	73.4734	2.05795	108.784
	2.05872	114.533	2.05862	94.6754	2.0584	73.6956	2.05962	108.771
	2.06038	114.743	2.06028	94.684	2.06007	73.3989	2.06128	108.793
	2.06205	115.439	2.06195	94.8327	2.06173	73.4053	2.06295	108.762
	2.06372	115.475	2.06362	95.9348	2.0634	73.3303	2.06462	108.802
	2.06538	115.465	2.06528	95.9762	2.06507	73.4256	2.06628	108.775
	2.06705	115.454	2.06695	95.9478	2.06673	73.5083	2.06795	108.787
	2.06872	115.481	2.06862	95.9622	2.0684	73.4773	2.06962	108.888
	2.07038	115.444	2.07028	95.9775	2.07007	73.5222	2.07128	109.322
	2.07205	115.486	2.07195	95.9554	2.07173	73.6126	2.07295	109.373
	2.07372	115.459	2.07362	96.0045	2.0734	73.7833	2.07462	109.37
	2.07538	115.457	2.07528	95.9486	2.07507	73.9042	2.07628	109.35
	2.07705	115.691	2.07695	95.9951	2.07673	73.675	2.07795	109.358
	2.07872	116.416	2.07862	96.1944	2.0784	73.757	2.07962	109.321
	2.08038	116.452	2.08028	97.3825	2.08007	73.7776	2.08128	109.363
	2.08205	116.444	2.08195	97.4629	2.08173	73.9272	2.08295	109.326
	2.08372	116.432	2.08362	97.422	2.0834	74.0492	2.08462	109.36
	2.08538	116.457	2.08528	97.4363	2.08507	73.6955	2.08628	109.261
	2.08705	116.416	2.08695	97.4371	2.08673	73.7471	2.08795	108.766
	2.08872	116.459	2.08862	97.4443	2.0884	73.7366	2.08962	108.795
	2.09038	116.445	2.09028	97.4928	2.09007	73.7669	2.09128	108.782
	2.09205	116.452	2.09195	97.4233	2.09173	73.8938	2.09295	108.787
	2.09372	116.9	2.09362	97.4235	2.0934	73.7095	2.09462	108.807
	2.09538	118.003	2.09528	97.633	2.09507	73.7969	2.09628	108.763
	2.09705	118.026	2.09695	98.8149	2.09673	73.6867	2.09795	108.808
	2.09872	118.024	2.09862	98.8677	2.0984	73.6866	2.09962	108.774
	2.10038	118.014	2.10028	98.8624	2.10007	73.7973	2.10128	108.793
	2.10205	118.043	2.10195	98.852	2.10173	73.665	2.10295	108.712
	2.10372	118.008	2.10362	98.8782	2.1034	73.6976	2.10462	108.326
	2.10538	118.031	2.10528	98.8555	2.10507	73.7013	2.10628	108.36
	2.10705	118.024	2.10695	98.903	2.10673	73.7027	2.10795	108.338
	2.10872	118.013	2.10862	98.9183	2.1084	73.7794	2.10962	108.326
	2.11038	118.241	2.11028	98.8752	2.11007	73.7139	2.11128	108.352
	2.11205	118.854	2.11195	99.116	2.11173	73.777	2.11295	108.323
	2.11372	118.897	2.11362	100.313	2.1134	73.7193	2.11462	108.36
	2.11538	118.912	2.11528	100.801	2.11507	73.7519	2.11628	108.332
	2.11705	118.885	2.11695	100.744	2.11673	73.8044	2.11795	108.336
	2.11872	118.902	2.11862	100.782	2.1184	73.6756	2.11962	108.076
	2.12038	118.859	2.12028	100.753	2.12007	73.8226	2.12128	106.739
	2.12205	118.885	2.12195	100.782	2.12173	74.1165	2.12295	106.775
	2.12372	118.861	2.12362	100.811	2.1234	73.7751	2.12462	106.733
	2.12538	118.873	2.12528	100.769	2.12507	73.7363	2.12628	106.738
	2.12705	118.894	2.12695	100.82	2.12673	73.6951	2.12795	106.771
	2.12872	118.849	2.12862	100.771	2.1284	73.8079	2.12962	106.728
	2.13038	118.874	2.13028	99.7015	2.13007	73.858	2.13128	106.785
	2.13205	118.886	2.13195	99.3488	2.13173	73.7302	2.13295	106.748
	2.13372	118.878	2.13362	99.3339	2.1334	73.8013	2.13462	106.756
	2.13538	118.895	2.13528	99.3798	2.13507	73.7998	2.13628	106.54
	2.13705	118.865	2.13695	99.3917	2.13673	73.8687	2.13795	105.678
	2.13872	118.893	2.13862	99.3523	2.1384	73.8036	2.13962	105.696
	2.14038	118.882	2.14028	99.3539	2.14007	74.09	2.14128	105.658
	2.14205	118.878	2.14195	99.3148	2.14173	74.1935	2.14295	105.65
	2.14372	119.042	2.14362	99.378	2.1434	74.3869	2.14462	105.68
	2.14538	119.295	2.14528	99.408	2.14507	74.3422	2.14628	105.642
	2.14705	119.315	2.14695	99.3426	2.14673	74.2826	2.14795	105.685
	2.14872	119.32	2.14862	99.3588	2.1484	74.2449	2.14962	105.659
	2.15038	119.292	2.15028	99.2976	2.15007	74.2892	2.15128	105.652
	2.15205	119.328	2.15195	99.3525	2.15173	74.2119	2.15295	105.438
	2.15372	119.291	2.15362	99.3387	2.1534	74.2687	2.15462	104.632
	2.15538	119.317	2.15528	99.3469	2.15507	74.2477	2.15628	104.672
	2.15705	119.316	2.15695	99.3625	2.15673	74.6106	2.15795	104.649
	2.15872	119.316	2.15862	99.3155	2.1584	74.7379	2.15962	104.634
	2.16038	119.339	2.16028	99.3609	2.16007	74.6425	2.16128	104.672
	2.16205	119.295	2.16195	99.3065	2.16173	74.723	2.16295	104.632
	2.16372	119.327	2.16362	99.6625	2.1634	74.7358	2.16462	104.674
	2.16538	119.326	2.16528	99.8126	2.16507	74.7256	2.16628	104.657
	2.16705	119.309	2.16695	99.7796	2.16673	74.7782	2.16795	104.657
	2.16872	119.333	2.16862	99.8348	2.1684	74.7444	2.16962	104.687
	2.17038	119.291	2.17028	99.8462	2.17007	74.7853	2.17128	104.658
	2.17205	119.322	2.17195	99.8224	2.17173	74.7017	2.17295	104.682
	2.17372	119.309	2.17362	99.8425	2.1734	75.5428	2.17462	104.656
	2.17538	119.314	2.17528	99.7738	2.17507	75.7469	2.17628	104.652
	2.17705	119.516	2.17695	99.8268	2.17673	75.6395	2.17795	104.679
	2.17872	119.841	2.17862	99.7926	2.1784	75.7214	2.17962	104.644
	2.18038	119.854	2.18028	100.537	2.18007	75.6977	2.18128	104.676
	2.18205	119.851	2.18195	100.78	2.18173	75.6703	2.18295	104.648
	2.18372	119.839	2.18362	100.822	2.1834	75.7099	2.18462	104.658
	2.18538	119.868	2.18528	100.849	2.18507	75.6538	2.18628	104.684
	2.18705	119.837	2.18695	100.781	2.18673	75.7016	2.18795	104.649
	2.18872	119.87	2.18862	100.784	2.1884	75.673	2.18962	104.675
	2.19038	119.862	2.19028	100.806	2.19007	75.676	2.19128	104.663
	2.19205	119.851	2.19195	100.758	2.19173	75.7379	2.19295	104.654
	2.19372	119.999	2.19362	100.8	2.1934	75.6334	2.19462	104.673
	2.19538	120.255	2.19528	100.773	2.19507	75.703	2.19628	104.635
	2.19705	120.277	2.19695	102.069	2.19673	75.6863	2.19795	104.69
	2.19872	120.281	2.19862	102.402	2.1984	75.6648	2.19962	104.704
	2.20038	120.259	2.20028	102.352	2.20007	75.712	2.20128	104.663
	2.20205	120.295	2.20195	102.39	2.20173	75.6662	2.20295	104.922
	2.20372	120.265	2.20362	102.364	2.2034	75.7102	2.20462	105.638
	2.20538	120.294	2.20528	102.411	2.20507	75.6591	2.20628	105.672
	2.20705	120.279	2.20695	102.423	2.20673	75.6471	2.20795	105.656
	2.20872	120.273	2.20862	102.366	2.2084	75.763	2.20962	105.637
	2.21038	120.294	2.21028	102.417	2.21007	75.6611	2.21128	105.674
	2.21205	120.275	2.21195	102.451	2.21173	75.7133	2.21295	105.638
	2.21372	120.29	2.21362	103.121	2.2134	75.6641	2.21462	105.678
	2.21538	120.277	2.21528	103.293	2.21507	75.6871	2.21628	105.645
	2.21705	120.26	2.21695	103.221	2.21673	75.7386	2.21795	105.659
	2.21872	120.295	2.21862	103.285	2.2184	75.7416	2.21962	105.849
	2.22038	120.254	2.22028	103.243	2.22007	75.7895	2.22128	106.243
	2.22205	120.284	2.22195	103.268	2.22173	75.713	2.22295	106.279
	2.22372	120.272	2.22362	103.268	2.2234	74.7891	2.22462	106.272
	2.22538	120.256	2.22528	103.227	2.22507	74.7734	2.22628	106.245
	2.22705	120.284	2.22695	103.279	2.22673	74.6828	2.22795	106.284
	2.22872	120.258	2.22862	103.263	2.2284	74.7399	2.22962	106.24
	2.23038	120.288	2.23028	104.032	2.23007	74.7197	2.23128	106.286
	2.23205	120.274	2.23195	104.25	2.23173	74.7771	2.23295	106.264
	2.23372	120.258	2.23362	104.266	2.2334	74.8679	2.23462	106.271
	2.23538	120.295	2.23528	104.291	2.23507	74.6795	2.23628	106.118
	2.23705	120.259	2.23695	104.239	2.23673	74.7976	2.23795	105.641
	2.23872	120.28	2.23862	104.247	2.2384	74.8232	2.23962	105.676
	2.24038	120.275	2.24028	104.277	2.24007	73.8365	2.24128	105.665
	2.24205	120.264	2.24195	104.22	2.24173	73.7694	2.24295	105.639
	2.24372	120.146	2.24362	104.257	2.2434	73.759	2.24462	105.678
	2.24538	119.846	2.24528	104.228	2.24507	73.7764	2.24628	105.631
	2.24705	119.856	2.24695	104.585	2.24673	73.7289	2.24795	105.7
	2.24872	119.855	2.24862	104.684	2.2484	73.7365	2.24962	105.728
	2.25038	119.84	2.25028	104.679	2.25007	73.9026	2.25128	105.669
	2.25205	119.872	2.25195	104.709	2.25173	73.6986	2.25295	105.522
	2.25372	119.834	2.25362	104.647	2.2534	73.7929	2.25462	105.144
	2.25538	119.86	2.25528	104.657	2.25507	73.8633	2.25628	105.175
	2.25705	119.855	2.25695	104.682	2.25673	73.3042	2.25795	105.172
	2.25872	119.844	2.25862	104.651	2.2584	73.3668	2.25962	105.164
	2.26038	119.471	2.26028	104.694	2.26007	73.3161	2.26128	105.196
	2.26205	118.864	2.26195	104.664	2.26173	73.3779	2.26295	105.135
	2.26372	118.876	2.26362	105.118	2.2634	73.375	2.26462	105.175
	2.26538	118.884	2.26528	105.246	2.26507	73.2577	2.26628	105.169
	2.26705	118.871	2.26695	105.158	2.26673	73.3375	2.26795	105.159
	2.26872	118.904	2.26862	105.203	2.2684	73.2587	2.26962	104.908
	2.27038	118.866	2.27028	105.185	2.27007	73.3233	2.27128	104.205
	2.27205	118.904	2.27195	105.172	2.27173	73.415	2.27295	104.231
	2.27372	118.903	2.27362	105.184	2.2734	73.2973	2.27462	104.227
	2.27538	118.868	2.27528	105.169	2.27507	73.4589	2.27628	104.218
	2.27705	118.731	2.27695	105.213	2.27673	73.3534	2.27795	104.277
	2.27872	118.405	2.27862	105.184	2.2784	73.3797	2.27962	104.2
	2.28038	118.407	2.28028	105.182	2.28007	73.3153	2.28128	104.231
	2.28205	118.4	2.28195	105.213	2.28173	73.2693	2.28295	104.218
	2.28372	118.378	2.28362	105.158	2.2834	73.3124	2.28462	104.225
	2.28538	118.416	2.28528	105.206	2.28507	73.2853	2.28628	104.08
	2.28705	118.386	2.28695	105.178	2.28673	73.3695	2.28795	103.668
	2.28872	118.403	2.28862	105.173	2.2884	73.4101	2.28962	103.692
	2.29038	118.39	2.29028	105.197	2.29007	73.3334	2.29128	103.691
	2.29205	118.396	2.29195	105.152	2.29173	73.4705	2.29295	103.668
	2.29372	118.027	2.29362	105.2	2.2934	73.2628	2.29462	103.709
	2.29538	117.448	2.29528	105.201	2.29507	73.325	2.29628	103.664
	2.29705	117.455	2.29695	105.588	2.29673	73.3624	2.29795	103.694
	2.29872	117.466	2.29862	105.687	2.2984	73.3076	2.29962	103.686
	2.30038	117.44	2.30028	105.646	2.30007	73.3579	2.30128	103.678
	2.30205	117.48	2.30195	105.698	2.30173	73.3238	2.30295	103.869
	2.30372	117.441	2.30362	105.684	2.3034	73.581	2.30462	104.206
	2.30538	117.454	2.30528	105.672	2.30507	73.7186	2.30628	104.232
	2.30705	117.457	2.30695	105.687	2.30673	73.2845	2.30795	104.231
	2.30872	117.444	2.30862	99.3861	2.3084	73.3756	2.30962	104.207
	2.31038	117.277	2.31028	99.3242	2.31007	73.284	2.31128	104.24
	2.31205	116.966	2.31195	99.3491	2.31173	73.3361	2.31295	104.214
	2.31372	116.965	2.31362	99.3746	2.3134	73.3409	2.31462	104.25
	2.31538	116.971	2.31528	99.7583	2.31507	73.2595	2.31628	104.241
	2.31705	116.941	2.31695	99.8843	2.31673	73.3149	2.31795	104.232
	2.31872	116.985	2.31862	99.8735	2.3184	73.2451	2.31962	104.555
	2.32038	116.953	2.32028	99.836	2.32007	73.3251	2.32128	105.153
	2.32205	116.97	2.32195	99.8053	2.32173	73.4127	2.32295	105.175
	2.32372	116.965	2.32362	99.7656	2.3234	73.468	2.32462	105.171
	2.32538	116.953	2.32528	99.8126	2.32507	73.5395	2.32628	105.147
	2.32705	116.993	2.32695	99.7632	2.32673	73.3026	2.32795	105.182
	2.32872	116.95	2.32862	99.7873	2.3284	73.3367	2.32962	105.142
	2.33038	116.963	2.33028	99.7607	2.33007	73.319	2.33128	105.182
	2.33205	116.966	2.33195	99.3157	2.33173	73.2523	2.33295	105.179
	2.33372	116.942	2.33362	99.3485	2.3334	73.4007	2.33462	105.161
	2.33538	116.986	2.33528	99.3207	2.33507	73.2515	2.33628	105.955
	2.33705	116.947	2.33695	99.3456	2.33673	73.3116	2.33795	107.286
	2.33872	116.97	2.33862	99.354	2.3384	73.3751	2.33962	107.306
	2.34038	116.969	2.34028	99.3097	2.34007	73.2992	2.34128	107.312
	2.34205	116.956	2.34195	99.3787	2.34173	73.3515	2.34295	107.285
	2.34372	116.776	2.34362	99.3373	2.3434	73.2712	2.34462	107.321
	2.34538	116.432	2.34528	99.3587	2.34507	73.3526	2.34628	107.28
	2.34705	116.439	2.34695	99.3372	2.34673	73.3111	2.34795	107.331
	2.34872	116.455	2.34862	98.8417	2.3484	73.3781	2.34962	107.307
	2.35038	116.454	2.35028	98.8927	2.35007	73.495	2.35128	107.296
	2.35205	116.47	2.35195	98.8676	2.35173	73.2304	2.35295	107.987
	2.35372	116.433	2.35362	98.9119	2.3534	73.3454	2.35462	109.297
	2.35538	116.466	2.35528	98.9791	2.35507	73.3734	2.35628	109.325
	2.35705	116.471	2.35695	98.8416	2.35673	72.7814	2.35795	109.331
	2.35872	116.439	2.35862	98.8779	2.3584	72.8527	2.35962	109.295
	2.36038	116.461	2.36028	98.897	2.36007	72.7128	2.36128	109.346
	2.36205	116.44	2.36195	98.9007	2.36173	72.7849	2.36295	109.315
	2.36372	116.446	2.36362	98.8376	2.3634	73.0212	2.36462	109.346
	2.36538	116.462	2.36528	98.4233	2.36507	72.7687	2.36628	109.332
	2.36705	116.447	2.36695	98.4544	2.36673	72.8132	2.36795	109.311
	2.36872	116.481	2.36862	98.4279	2.3684	72.7635	2.36962	109.828
	2.37038	116.422	2.37028	98.4428	2.37007	72.7913	2.37128	110.764
	2.37205	116.451	2.37195	98.4802	2.37173	72.8166	2.37295	110.807
	2.37372	116.464	2.37362	98.4922	2.3734	73.2323	2.37462	110.801
	2.37538	116.446	2.37528	98.5184	2.37507	73.3307	2.37628	110.762
	2.37705	116.713	2.37695	98.4333	2.37673	73.3005	2.37795	110.796
	2.37872	116.987	2.37862	98.4606	2.3784	73.3637	2.37962	110.779
	2.38038	116.963	2.38028	98.4834	2.38007	73.4032	2.38128	110.8
	2.38205	116.976	2.38195	98.4458	2.38173	73.2795	2.38295	110.802
	2.38372	116.95	2.38362	98.4942	2.3834	73.3663	2.38462	110.781
	2.38538	116.984	2.38528	98.4854	2.38507	73.3192	2.38628	110.962
	2.38705	116.956	2.38695	98.4661	2.38673	73.3604	2.38795	111.231
	2.38872	116.964	2.38862	98.4685	2.3884	73.4082	2.38962	111.24
	2.39038	116.977	2.39028	98.4211	2.39007	73.6876	2.39128	111.247
	2.39205	116.96	2.39195	98.4625	2.39173	73.7888	2.39295	111.231
	2.39372	116.988	2.39362	98.429	2.3934	73.8313	2.39462	111.265
	2.39538	116.966	2.39528	98.4474	2.39507	73.8489	2.39628	111.228
	2.39705	116.973	2.39695	98.4189	2.39673	73.808	2.39795	111.269
	2.39872	116.992	2.39862	97.8637	2.3984	73.7349	2.39962	111.257
	2.40038	116.945	2.40028	97.8972	2.40007	73.821	2.40128	111.243
	2.40205	116.977	2.40195	97.8599	2.40173	73.7072	2.40295	110.963
	2.40372	116.951	2.40362	97.8881	2.4034	73.7746	2.40462	110.448
	2.40538	116.966	2.40528	97.8983	2.40507	73.8404	2.40628	110.43
	2.40705	116.98	2.40695	97.8594	2.40673	74.635	2.40795	110.437
	2.40872	116.951	2.40862	97.9059	2.4084	74.8072	2.40962	110.419
	2.41038	117.192	2.41028	97.8615	2.41007	74.9426	2.41128	110.451
	2.41205	117.446	2.41195	97.8971	2.41173	74.8106	2.41295	110.415
	2.41372	117.468	2.41362	97.8621	2.4134	74.7445	2.41462	110.432
	2.41538	117.472	2.41528	97.3847	2.41507	74.6637	2.41628	110.433
	2.41705	117.443	2.41695	97.4239	2.41673	74.7204	2.41795	110.417
	2.41872	117.48	2.41862	97.3891	2.4184	74.7455	2.41962	109.788
	2.42038	117.436	2.42028	97.406	2.42007	74.8469	2.42128	108.787
	2.42205	117.455	2.42195	97.4064	2.42173	74.8079	2.42295	108.796
	2.42372	117.458	2.42362	97.3922	2.4234	75.2398	2.42462	108.813
	2.42538	117.448	2.42528	97.4331	2.42507	75.3118	2.42628	108.773
	2.42705	117.742	2.42695	97.3775	2.42673	75.2174	2.42795	108.811
	2.42872	118.024	2.42862	97.4346	2.4284	75.2436	2.42962	108.768
	2.43038	118.013	2.43028	97.3859	2.43007	75.2486	2.43128	108.796
	2.43205	118.03	2.43195	95.9855	2.43173	75.4367	2.43295	108.806
	2.43372	118	2.43362	95.9932	2.4334	75.5878	2.43462	108.779
	2.43538	118.043	2.43528	95.9934	2.43507	75.2927	2.43628	107.999
	2.43705	118.02	2.43695	95.9888	2.43673	75.3475	2.43795	106.751
	2.43872	118.025	2.43862	95.9742	2.4384	75.2855	2.43962	106.757
	2.44038	118.042	2.44028	96.0154	2.44007	74.7077	2.44128	106.771
	2.44205	118.015	2.44195	96.0659	2.44173	74.7514	2.44295	106.749
	2.44372	118.233	2.44362	95.9361	2.4434	74.7664	2.44462	106.804
	2.44538	118.41	2.44528	95.9608	2.44507	74.7901	2.44628	106.732
	2.44705	118.406	2.44695	95.8426	2.44673	74.8109	2.44795	106.773
	2.44872	118.429	2.44862	94.7327	2.4484	74.6543	2.44962	106.776
	2.45038	118.392	2.45028	94.7547	2.45007	74.7276	2.45128	106.745
	2.45205	118.427	2.45195	94.681	2.45173	74.6911	2.45295	106.141
	2.45372	118.405	2.45362	94.6945	2.4534	74.7533	2.45462	105.166
	2.45538	118.407	2.45528	94.7372	2.45507	74.633	2.45628	105.18
	2.45705	118.417	2.45695	94.6669	2.45673	74.1939	2.45795	105.189
	2.45872	118.398	2.45862	94.7137	2.4584	74.2579	2.45962	105.157
	2.46038	118.892	2.46028	94.6716	2.46007	74.358	2.46128	105.198
	2.46205	119.314	2.46195	94.6826	2.46173	74.2945	2.46295	105.16
	2.46372	119.315	2.46362	94.5346	2.4634	74.2863	2.46462	105.202
	2.46538	119.335	2.46528	93.0555	2.46507	74.1716	2.46628	105.227
	2.46705	119.307	2.46695	93.1097	2.46673	74.3069	2.46795	105.168
	2.46872	119.337	2.46862	93.0333	2.4684	74.2117	2.46962	104.525
	2.47038	119.323	2.47028	93.0955	2.47007	74.2397	2.47128	103.68
	2.47205	119.314	2.47195	93.166	2.47173	74.2867	2.47295	103.68
	2.47372	119.324	2.47362	93.0168	2.4734	74.2025	2.47462	103.703
	2.47538	119.301	2.47528	93.1156	2.47507	74.2611	2.47628	103.678
	2.47705	119.597	2.47695	93.0658	2.47673	74.2681	2.47795	103.747
	2.47872	119.854	2.47862	93.0946	2.4784	74.2814	2.47962	103.676
	2.48038	119.85	2.48028	92.9919	2.48007	74.2703	2.48128	103.692
	2.48205	119.872	2.48195	92.0492	2.48173	74.202	2.48295	103.695
	2.48372	119.84	2.48362	92.0929	2.4834	74.2556	2.48462	103.679
	2.48538	119.866	2.48528	92.0706	2.48507	74.2697	2.48628	103.283
	2.48705	119.842	2.48695	92.1031	2.48673	74.2719	2.48795	102.772
	2.48872	119.845	2.48862	92.1438	2.4884	74.2548	2.48962	102.763
	2.49038	119.857	2.49028	92.0435	2.49007	74.1957	2.49128	102.779
	2.49205	119.829	2.49195	92.1091	2.49173	74.3223	2.49295	102.739
	2.49372	120.07	2.49362	92.0508	2.4934	74.1375	2.49462	102.779
	2.49538	120.263	2.49528	92.1451	2.49507	74.2799	2.49628	102.744
	2.49705	120.267	2.49695	92.267	2.49673	74.4201	2.49795	102.756
	2.49872	120.287	2.49862	92.0271	2.4984	74.204	2.49962	102.766
	2.50038	120.25	2.50028	92.1069	2.50007	74.2533	2.50128	102.746
	2.50205	120.283	2.50195	92.0525	2.50173	74.2065	2.50295	102.115
	2.50372	120.256	2.50362	92.0611	2.5034	74.2344	2.50462	101.289
	2.50538	120.27	2.50528	92.1024	2.50507	74.2419	2.50628	101.302
	2.50705	120.283	2.50695	92.0339	2.50673	74.142	2.50795	101.33
	2.50872	120.251	2.50862	92.1199	2.5084	74.2159	2.50962	101.283
	2.51038	120.278	2.51028	92.0778	2.51007	74.3612	2.51128	101.329
	2.51205	120.274	2.51195	92.1477	2.51173	74.3221	2.51295	101.28
	2.51372	120.259	2.51362	92.2262	2.5134	74.3389	2.51462	101.299
	2.51538	120.284	2.51528	93.0099	2.51507	74.19	2.51628	101.323
	2.51705	120.248	2.51695	93.0873	2.51673	74.2461	2.51795	101.297
	2.51872	120.279	2.51862	93.0884	2.5184	74.2608	2.51962	100.89
	2.52038	120.261	2.52028	93.0815	2.52007	74.285	2.52128	100.348
	2.52205	120.265	2.52195	93.1118	2.52173	74.4903	2.52295	100.339
	2.52372	120.289	2.52362	93.0259	2.5234	75.3071	2.52462	100.352
	2.52538	120.256	2.52528	93.0717	2.52507	75.3762	2.52628	100.323
	2.52705	120.052	2.52695	93.0456	2.52673	75.2971	2.52795	100.366
	2.52872	119.853	2.52862	93.0568	2.5284	75.2838	2.52962	100.327
	2.53038	119.847	2.53028	93.3619	2.53007	75.2804	2.53128	100.346
	2.53205	119.875	2.53195	94.6454	2.53173	75.2149	2.53295	100.352
	2.53372	119.837	2.53362	94.7625	2.5334	75.2756	2.53462	100.333
	2.53538	119.871	2.53528	94.7593	2.53507	75.3281	2.53628	100.108
	2.53705	119.857	2.53695	94.7033	2.53673	75.3792	2.53795	99.796
	2.53872	119.853	2.53862	94.7205	2.5384	75.4172	2.53962	99.7849
	2.54038	119.87	2.54028	94.6685	2.54007	75.6994	2.54128	99.791
	2.54205	119.844	2.54195	94.7134	2.54173	75.7319	2.54295	99.7511
	2.54372	119.341	2.54362	94.6754	2.5434	75.6761	2.54462	99.802
	2.54538	118.873	2.54528	94.684	2.54507	75.6942	2.54628	99.7756
	2.54705	118.868	2.54695	94.8327	2.54673	75.7627	2.54795	99.8136
	2.54872	118.894	2.54862	95.9348	2.5484	75.6273	2.54962	99.838
	2.55038	118.862	2.55028	95.9762	2.55007	75.6901	2.55128	99.7727
	2.55205	118.892	2.55195	95.9478	2.55173	75.6218	2.55295	99.7981
	2.55372	118.871	2.55362	95.9622	2.5534	75.6925	2.55462	99.7647
	2.55538	118.879	2.55528	95.9775	2.55507	75.8031	2.55628	99.7775
	2.55705	118.897	2.55695	95.9554	2.55673	76.6209	2.55795	99.8111
	2.55872	118.868	2.55862	96.0045	2.5584	76.7627	2.55962	99.7623
	2.56038	118.439	2.56028	95.9486	2.56007	76.6136	2.56128	99.811
	2.56205	118.025	2.56195	95.9951	2.56173	76.6345	2.56295	99.7666
	2.56372	118.013	2.56362	96.1944	2.5634	76.6737	2.56462	99.7936
	2.56538	118.033	2.56528	97.3825	2.56507	76.6037	2.56628	99.8258
	2.56705	118.035	2.56695	97.4629	2.56673	76.6583	2.56795	99.7861
	2.56872	118.033	2.56862	97.422	2.5684	76.5977	2.56962	100.066
	2.57038	118.009	2.57028	97.4363	2.57007	76.6685	2.57128	100.358
	2.57205	118.015	2.57195	97.4371	2.57173	76.6858	2.57295	100.334
	2.57372	118.035	2.57362	97.4443	2.5734	76.6037	2.57462	100.35
	2.57538	118.008	2.57528	97.4928	2.57507	76.7961	2.57628	100.324
	2.57705	117.404	2.57695	97.4233	2.57673	76.7477	2.57795	100.373
	2.57872	116.969	2.57862	97.4235	2.5784	76.6537	2.57962	100.388
	2.58038	116.955	2.58028	97.633	2.58007	76.6652	2.58128	100.354
	2.58205	116.999	2.58195	98.8149	2.58173	76.642	2.58295	100.357
	2.58372	116.95	2.58362	98.8677	2.5834	76.6829	2.58462	100.319
	2.58538	116.977	2.58528	98.8624	2.58507	76.6044	2.58628	101.083
	2.58705	116.959	2.58695	98.852	2.58673	76.6225	2.58795	101.805
	2.58872	116.952	2.58862	98.8782	2.5884	76.6471	2.58962	101.797
	2.59038	116.975	2.59028	98.8555	2.59007	75.7786	2.59128	101.809
	2.59205	116.942	2.59195	98.903	2.59173	75.8076	2.59295	101.768
	2.59372	116.698	2.59362	98.9183	2.5934	75.7611	2.59462	101.815
	2.59538	116.463	2.59528	98.8752	2.59507	75.7579	2.59628	101.786
	2.59705	116.449	2.59695	99.116	2.59673	75.8307	2.59795	101.795
	2.59872	116.476	2.59862	99.3861	2.5984	75.7142	2.59962	101.808
	2.60038	116.433	2.60028	99.3242	2.60007	75.769	2.60128	101.781
	2.60205	116.461	2.60195	99.3491	2.60173	75.6797	2.60295	102.488
	2.60372	116.443	2.60362	99.3746	2.6034	75.7095	2.60462	103.254
	2.60538	116.444	2.60528	99.7583	2.60507	75.5971	2.60628	103.239
	2.60705	116.459	2.60695	99.8843	2.60673	74.7459	2.60795	103.258
	2.60872	116.435	2.60862	99.8735	2.6084	74.7554	2.60962	103.212
	2.61038	116.455	2.61028	99.836	2.61007	74.6874	2.61128	103.251
	2.61205	116.463	2.61195	99.8053	2.61173	74.6824	2.61295	103.222
	2.61372	116.437	2.61362	99.7656	2.6134	74.7071	2.61462	103.238
	2.61538	116.469	2.61528	99.8126	2.61507	74.6543	2.61628	103.249
	2.61705	116.418	2.61695	99.7632	2.61673	74.7767	2.61795	103.245
	2.61872	116.446	2.61862	99.7873	2.6184	74.768	2.61962	104.023
	2.62038	116.43	2.62028	99.7607	2.62007	74.7142	2.62128	104.674
	2.62205	116.426	2.62195	99.3157	2.62173	74.531	2.62295	104.662
	2.62372	116.47	2.62362	99.3485	2.6234	73.4457	2.62462	104.69
	2.62538	116.44	2.62528	99.3207	2.62507	73.5225	2.62628	104.651
	2.62705	116.196	2.62695	99.3456	2.62673	73.5615	2.62795	104.692
	2.62872	116.017	2.62862	99.354	2.6284	73.3509	2.62962	104.657
	2.63038	116.007	2.63028	99.3097	2.63007	73.2959	2.63128	104.682
	2.63205	116.042	2.63195	99.3787	2.63173	73.1945	2.63295	104.712
	2.63372	116.007	2.63362	99.3373	2.6334	73.3376	2.63462	104.641
	2.63538	116.036	2.63528	99.3587	2.63507	73.4027	2.63628	104.674
	2.63705	116.026	2.63695	99.3372	2.63673	73.4122	2.63795	104.652
	2.63872	116.011	2.63862	98.8417	2.6384	73.3691	2.63962	104.66
	2.64038	116.034	2.64028	98.8927	2.64007	72.2347	2.64128	104.695
	2.64205	116.015	2.64195	98.8676	2.64173	72.318	2.64295	104.644
	2.64372	115.705	2.64362	98.9119	2.6434	72.3642	2.64462	104.688
	2.64538	115.471	2.64528	98.9791	2.64507	72.3167	2.64628	104.652
	2.64705	115.453	2.64695	98.8416	2.64673	72.397	2.64795	104.666
	2.64872	115.492	2.64862	98.8779	2.6484	72.254	2.64962	104.681
	2.65038	115.448	2.65028	98.897	2.65007	72.2845	2.65128	104.642
	2.65205	115.472	2.65195	98.9007	2.65173	72.2882	2.65295	104.455
	2.65372	115.448	2.65362	98.8376	2.6534	72.2812	2.65462	104.234
	2.65538	115.462	2.65528	98.4233	2.65507	72.3519	2.65628	104.233
	2.65705	115.492	2.65695	98.4544	2.65673	72.3341	2.65795	104.274
	2.65872	115.457	2.65862	98.4279	2.6584	72.4329	2.65962	104.223
	2.66038	115.472	2.66028	98.4428	2.66007	72.3779	2.66128	104.259
	2.66205	115.477	2.66195	98.4802	2.66173	72.3366	2.66295	104.239
	2.66372	115.446	2.66362	98.4922	2.6634	72.4822	2.66462	104.239
	2.66538	115.487	2.66528	98.5184	2.66507	72.3204	2.66628	104.251
	2.66705	115.442	2.66695	98.4333	2.66673	72.4743	2.66795	104.226
	2.66872	115.481	2.66862	98.4606	2.6684	72.8002	2.66962	103.722
	2.67038	115.466	2.67028	98.4834	2.67007	72.4806	2.67128	103.248
	2.67205	115.451	2.67195	98.4458	2.67173	72.4063	2.67295	103.24
	2.67372	115.487	2.67362	98.4942	2.6734	72.3168	2.67462	103.271
	2.67538	115.448	2.67528	98.4854	2.67507	72.3497	2.67628	103.223
	2.67705	115.474	2.67695	98.4661	2.67673	72.3	2.67795	103.264
	2.67872	115.49	2.67862	98.4685	2.6784	72.2867	2.67962	103.229
	2.68038	115.444	2.68028	98.4211	2.68007	72.3457	2.68128	103.235
	2.68205	115.484	2.68195	98.4625	2.68173	72.2618	2.68295	103.249
	2.68372	115.444	2.68362	98.429	2.6834	72.3342	2.68462	103.235
	2.68538	115.477	2.68528	98.4474	2.68507	72.3077	2.68628	102.772
	2.68705	115.456	2.68695	98.4189	2.68673	72.3249	2.68795	102.385
	2.68872	115.454	2.68862	97.8637	2.6884	72.422	2.68962	102.369
	2.69038	115.483	2.69028	97.8972	2.69007	72.9267	2.69128	102.396
	2.69205	115.464	2.69195	97.8599	2.69173	72.9404	2.69295	102.364
	2.69372	116.509	2.69362	97.8881	2.6934	72.8227	2.69462	102.39
	2.69538	117.006	2.69528	97.8983	2.69507	72.7447	2.69628	102.361
	2.69705	116.953	2.69695	97.8594	2.69673	72.8962	2.69795	102.372
	2.69872	116.985	2.69862	97.9059	2.6984	72.739	2.69962	102.408
	2.70038	116.943	2.70028	97.8615	2.70007	72.8108	2.70128	102.367
	2.70205	116.961	2.70195	97.8971	2.70173	72.8296	2.70295	102.095
	2.70372	116.951	2.70362	97.8621	2.7034	72.8905	2.70462	101.899
	2.70538	116.962	2.70528	97.3847	2.70507	72.8384	2.70628	101.793
	2.70705	116.997	2.70695	97.4239	2.70673	72.7383	2.70795	101.819
	2.70872	116.942	2.70862	97.3891	2.7084	72.8081	2.70962	101.798
	2.71038	117.85	2.71028	97.406	2.71007	72.7968	2.71128	101.833
	2.71205	118.4	2.71195	97.4064	2.71173	72.804	2.71295	101.805
	2.71372	118.378	2.71362	97.3922	2.7134	72.93	2.71462	101.783
	2.71538	118.416	2.71528	97.4331	2.71507	72.7768	2.71628	101.81
	2.71705	118.387	2.71695	97.3775	2.71673	72.8574	2.71795	101.785
	2.71872	118.416	2.71862	97.4346	2.7184	72.8146	2.71962	101.809
	2.72038	118.41	2.72028	97.3859	2.72007	72.7597	2.72128	101.801
	2.72205	118.383	2.72195	95.9855	2.72173	72.8961	2.72295	101.788
	2.72372	118.415	2.72362	95.9932	2.7234	73.2606	2.72462	101.828
	2.72538	118.398	2.72528	95.9934	2.72507	73.3241	2.72628	101.783
	2.72705	119.699	2.72695	95.9888	2.72673	73.3255	2.72795	101.814
	2.72872	120.27	2.72862	95.9742	2.7284	73.3306	2.72962	101.796
	2.73038	120.257	2.73028	96.0154	2.73007	73.4289	2.73128	101.784
	2.73205	120.294	2.73195	96.0659	2.73173	73.2725	2.73295	101.81
	2.73372	120.252	2.73362	95.9361	2.7334	73.302	2.73462	101.779
	2.73538	120.276	2.73528	95.9608	2.73507	73.3168	2.73628	102.13
	2.73705	120.272	2.73695	95.8426	2.73673	73.3263	2.73795	102.378
	2.73872	120.249	2.73862	94.7327	2.7384	73.3182	2.73962	102.376
	2.74038	120.283	2.74028	94.7547	2.74007	73.9129	2.74128	102.396
	2.74205	120.247	2.74195	94.681	2.74173	73.912	2.74295	102.36
	2.74372	121.309	2.74362	94.6945	2.7434	73.7144	2.74462	102.391
	2.74538	121.821	2.74528	94.7372	2.74507	73.7384	2.74628	102.366
	2.74705	121.803	2.74695	94.6669	2.74673	73.9263	2.74795	102.36
	2.74872	121.836	2.74862	94.7137	2.7484	73.6597	2.74962	102.385
	2.75038	121.799	2.75028	94.6716	2.75007	73.7403	2.75128	102.36
	2.75205	121.819	2.75195	94.6826	2.75173	73.6647	2.75295	102.619
	2.75372	121.809	2.75362	94.5346	2.7534	73.7229	2.75462	102.773
	2.75538	121.808	2.75528	93.0555	2.75507	73.8034	2.75628	102.74
	2.75705	121.844	2.75695	93.1097	2.75673	73.6827	2.75795	102.772
	2.75872	121.815	2.75862	93.0333	2.7584	73.747	2.75962	102.735
	2.76038	122.732	2.76028	93.0955	2.76007	73.7388	2.76128	102.797
	2.76205	123.178	2.76195	93.166	2.76173	73.6928	2.76295	102.842
	2.76372	123.166	2.76362	93.0168	2.7634	73.7524	2.76462	102.751
	2.76538	123.2	2.76528	93.1156	2.76507	73.6593	2.76628	102.781
	2.76705	123.161	2.76695	93.0658	2.76673	73.737	2.76795	102.789
	2.76872	123.184	2.76862	93.0946	2.7684	73.7537	2.76962	103.06
	2.77038	123.181	2.77028	92.9919	2.77007	73.7238	2.77128	103.23
	2.77205	123.167	2.77195	92.0492	2.77173	73.746	2.77295	103.224
	2.77372	123.202	2.77362	92.0929	2.7734	74.0596	2.77462	103.275
	2.77538	123.177	2.77528	92.0706	2.77507	75.362	2.77628	103.219
	2.77705	123.555	2.77695	92.1031	2.77673	75.2482	2.77795	103.284
	2.77872	123.742	2.77862	92.1438	2.7784	75.2835	2.77962	103.24
	2.78038	123.718	2.78028	92.0435	2.78007	75.4131	2.78128	103.22
	2.78205	123.756	2.78195	92.1091	2.78173	75.6367	2.78295	103.25
	2.78372	123.748	2.78362	92.0508	2.7834	75.6953	2.78462	103.229
	2.78538	123.746	2.78528	92.1451	2.78507	75.6802	2.78628	103.252
	2.78705	123.743	2.78695	92.267	2.78673	75.7025	2.78795	103.249
	2.78872	123.722	2.78862	92.0271	2.7884	75.8782	2.78962	103.222
	2.79038	123.755	2.79028	92.1069	2.79007	75.7411	2.79128	103.255
	2.79205	123.734	2.79195	92.0525	2.79173	75.8509	2.79295	103.218
	2.79372	124.049	2.79362	92.0611	2.7934	75.8601	2.79462	103.248
	2.79538	124.182	2.79528	92.1024	2.79507	75.7257	2.79628	103.228
	2.79705	124.164	2.79695	92.0339	2.79673	75.8343	2.79795	103.218
	2.79872	124.204	2.79862	92.1199	2.7984	75.6109	2.79962	103.268
	2.80038	124.157	2.80028	92.0778	2.80007	75.6979	2.80128	103.257
	2.80205	124.183	2.80195	92.1477	2.80173	75.7398	2.80295	103.534
	2.80372	124.185	2.80362	92.2262	2.8034	75.6944	2.80462	103.689
	2.80538	124.154	2.80528	93.0099	2.80507	75.7741	2.80628	103.663
	2.80705	124.191	2.80695	93.0873	2.80673	75.85	2.80795	103.704
	2.80872	124.166	2.80862	93.0884	2.8084	75.828	2.80962	103.665
	2.81038	123.849	2.81028	93.0815	2.81007	75.7071	2.81128	103.702
	2.81205	123.747	2.81195	93.1118	2.81173	75.7077	2.81295	103.695
	2.81372	123.722	2.81362	93.0259	2.8134	75.7161	2.81462	103.669
	2.81538	123.757	2.81528	93.0717	2.81507	75.2283	2.81628	103.699
	2.81705	123.731	2.81695	93.0456	2.81673	75.2804	2.81795	103.671
	2.81872	123.739	2.81862	93.0568	2.8184	75.2522	2.81962	104.041
	2.82038	123.745	2.82028	93.3619	2.82007	75.3102	2.82128	104.231
	2.82205	123.732	2.82195	94.6454	2.82173	75.4072	2.82295	104.215
	2.82372	123.766	2.82362	94.7625	2.8234	75.2558	2.82462	104.258
	2.82538	123.737	2.82528	94.7593	2.82507	75.2907	2.82628	104.227
	2.82705	123.342	2.82695	94.7033	2.82673	75.2613	2.82795	104.242
	2.82872	123.197	2.82862	94.7205	2.8284	75.3381	2.82962	104.227
	2.83038	123.164	2.83028	94.6685	2.83007	75.2947	2.83128	104.208
	2.83205	123.201	2.83195	94.7134	2.83173	74.6807	2.83295	104.255
	2.83372	123.161	2.83362	94.6754	2.8334	74.738	2.83462	104.221
	2.83538	123.186	2.83528	94.684	2.83507	74.6895	2.83628	104.246
	2.83705	123.186	2.83695	94.8327	2.83673	74.7294	2.83795	104.284
	2.83872	123.159	2.83862	95.9348	2.8384	74.7978	2.83962	104.236
	2.84038	123.202	2.84028	95.9762	2.84007	74.677	2.84128	104.254
	2.84205	123.173	2.84195	95.9478	2.84173	74.7324	2.84295	104.222
	2.84372	122.212	2.84362	95.9622	2.8434	74.761	2.84462	104.242
	2.84538	121.838	2.84528	95.9775	2.84507	74.781	2.84628	104.229
	2.84705	121.809	2.84695	95.9554	2.84673	74.7623	2.84795	104.218
	2.84872	121.845	2.84862	96.0045	2.8484	74.1961	2.84962	104.257
	2.85038	121.817	2.85028	95.9486	2.85007	74.2976	2.85128	104.22
	2.85205	121.835	2.85195	95.9951	2.85173	74.2476	2.85295	104.241
	2.85372	121.84	2.85362	96.1944	2.8534	74.3091	2.85462	104.24
	2.85538	121.813	2.85528	97.3825	2.85507	74.4243	2.85628	104.209
	2.85705	121.847	2.85695	97.4629	2.85673	74.2045	2.85795	104.254
	2.85872	121.813	2.85862	97.422	2.8584	74.294	2.85962	104.25
	2.86038	120.724	2.86028	97.4363	2.86007	74.3409	2.86128	104.256
	2.86205	120.29	2.86195	97.4371	2.86173	74.4717	2.86295	104.236
	2.86372	120.261	2.86362	97.4443	2.8634	74.5238	2.86462	104.216
	2.86538	120.294	2.86528	97.4928	2.86507	74.356	2.86628	104.248
	2.86705	120.246	2.86695	97.4233	2.86673	74.3272	2.86795	104.228
	2.86872	120.27	2.86862	97.4235	2.8684	74.2622	2.86962	104.236
	2.87038	120.272	2.87028	97.633	2.87007	74.2148	2.87128	104.245
	2.87205	120.256	2.87195	98.8149	2.87173	74.2915	2.87295	104.222
	2.87372	120.288	2.87362	98.8677	2.8734	74.2477	2.87462	104.262
	2.87538	120.265	2.87528	98.8624	2.87507	74.3266	2.87628	104.211
	2.87705	119.179	2.87695	98.852	2.87673	74.384	2.87795	104.234
	2.87872	118.879	2.87862	98.8782	2.8784	74.2391	2.87962	104.235
	2.88038	118.857	2.88028	98.8555	2.88007	74.4395	2.88128	104.218
	2.88205	118.896	2.88195	98.903	2.88173	74.6622	2.88295	104.264
	2.88372	118.867	2.88362	98.9183	2.8834	74.7428	2.88462	104.23
	2.88538	118.877	2.88528	98.8752	2.88507	74.9058	2.88628	103.879
	2.88705	118.889	2.88695	99.116	2.88673	74.7249	2.88795	103.7
	2.88872	118.863	2.88862	108.373	2.8884	74.7948	2.88962	103.664
	2.89038	118.892	2.89028	108.346	2.89007	74.73	2.89128	103.705
	2.89205	118.864	2.89195	108.371	2.89173	74.8206	2.89295	103.67
	2.89372	118.516	2.89362	108.367	2.8934	74.815	2.89462	103.689
	2.89538	118.429	2.89528	107.662	2.89507	74.7866	2.89628	103.663
	2.89705	118.397	2.89695	107.323	2.89673	74.9724	2.89795	103.669
	2.89872	118.431	2.89862	107.369	2.8984	75.26	2.89962	103.708
	2.90038	118.396	2.90028	107.408	2.90007	75.3187	2.90128	103.687
	2.90205	118.407	2.90195	107.3	2.90173	75.365	2.90295	103.723
	2.90372	118.418	2.90362	107.324	2.9034	75.3827	2.90462	103.754
	2.90538	118.4	2.90528	107.311	2.90507	75.4994	2.90628	103.667
	2.90705	118.431	2.90695	107.301	2.90673	75.2347	2.90795	103.711
	2.90872	118.401	2.90862	107.335	2.9084	75.3112	2.90962	103.68
	2.91038	118.752	2.91028	107.293	2.91007	75.3454	2.91128	103.694
	2.91205	118.878	2.91195	106.656	2.91173	75.2975	2.91295	103.686
	2.91372	118.855	2.91362	106.288	2.9134	75.5637	2.91462	103.668
	2.91538	118.897	2.91528	106.237	2.91507	75.6526	2.91628	103.709
	2.91705	118.867	2.91695	106.325	2.91673	75.7165	2.91795	103.667
	2.91872	118.877	2.91862	106.323	2.9184	75.7542	2.91962	103.39
	2.92038	118.884	2.92028	106.318	2.92007	75.8425	2.92128	103.24
	2.92205	118.857	2.92195	106.292	2.92173	75.9167	2.92295	103.245
	2.92372	118.893	2.92362	106.267	2.9234	75.6712	2.92462	103.285
	2.92538	118.868	2.92528	106.304	2.92507	75.7314	2.92628	103.22
	2.92705	119.603	2.92695	106.277	2.92673	75.7414	2.92795	103.245
	2.92872	119.866	2.92862	105.889	2.9284	75.6603	2.92962	103.23
	2.93038	119.838	2.93028	105.671	2.93007	75.7816	2.93128	103.213
	2.93205	119.874	2.93195	105.644	2.93173	75.6621	2.93295	103.275
	2.93372	119.842	2.93362	105.709	2.9334	75.6785	2.93462	103.222
	2.93538	119.859	2.93528	105.647	2.93507	75.6593	2.93628	102.905
	2.93705	119.864	2.93695	105.683	2.93673	75.6859	2.93795	102.825
	2.93872	119.84	2.93862	105.675	2.9384	75.7633	2.93962	102.753
	2.94038	119.873	2.94028	105.645	2.94007	75.6669	2.94128	102.793
	2.94205	119.852	2.94195	105.69	2.94173	75.7386	2.94295	102.745
	2.94372	120.594	2.94362	105.666	2.9434	75.7052	2.94462	102.762
	2.94538	120.782	2.94528	105.356	2.94507	75.6749	2.94628	102.768
	2.94705	120.754	2.94695	105.188	2.94673	75.5746	2.94795	102.741
	2.94872	120.795	2.94862	105.168	2.9484	75.3068	2.94962	102.782
	2.95038	120.773	2.95028	105.227	2.95007	75.3126	2.95128	102.758
	2.95205	120.783	2.95195	105.157	2.95173	75.2795	2.95295	102.768
	2.95372	120.792	2.95362	105.187	2.9534	75.4982	2.95462	102.789
	2.95538	120.755	2.95528	105.193	2.95507	75.5456	2.95628	102.804
	2.95705	120.788	2.95695	105.176	2.95673	75.2525	2.95795	102.834
	2.95872	120.761	2.95862	105.207	2.9584	75.276	2.95962	102.758
	2.96038	121.641	2.96028	105.169	2.96007	75.2432	2.96128	102.765
	2.96205	121.846	2.96195	105.213	2.96173	75.2397	2.96295	102.763
	2.96372	121.807	2.96362	105.196	2.9634	75.0461	2.96462	102.742
	2.96538	121.844	2.96528	105.144	2.96507	74.2049	2.96628	102.781
	2.96705	121.825	2.96695	105.187	2.96673	74.3195	2.96795	102.755
	2.96872	121.82	2.96862	105.147	2.9684	74.3882	2.96962	102.506
	2.97038	121.836	2.97028	105.179	2.97007	74.2009	2.97128	102.392
	2.97205	121.822	2.97195	105.196	2.97173	74.2952	2.97295	102.362
	2.97372	121.85	2.97362	105.169	2.9734	74.2416	2.97462	102.399
	2.97538	121.824	2.97528	105.212	2.97507	74.335	2.97628	102.365
	2.97705	122.151	2.97695	105.178	2.97673	74.2966	2.97795	102.375
	2.97872	122.243	2.97862	104.811	2.9784	74.2054	2.97962	102.385
	2.98038	122.206	2.98028	104.697	2.98007	73.9626	2.98128	102.399
	2.98205	122.245	2.98195	104.651	2.98173	73.2835	2.98295	102.434
	2.98372	122.226	2.98362	104.69	2.9834	73.3272	2.98462	102.364
	2.98538	122.232	2.98528	104.638	2.98507	73.3819	2.98628	101.961
	2.98705	122.243	2.98695	104.667	2.98673	73.3711	2.98795	101.819
	2.98872	122.215	2.98862	104.682	2.9884	73.531	2.98962	101.769
	2.99038	122.24	2.99028	104.644	2.99007	73.2265	2.99128	101.818
	2.99205	122.21	2.99195	104.688	2.99173	73.327	2.99295	101.794
	2.99372	122.216	2.99362	104.668	2.9934	73.3316	2.99462	101.827
	2.99538	122.257	2.99528	104.005	2.99507	73.2973	2.99628	101.835
	2.99705	122.223	2.99695	103.706	2.99673	73.0757	2.99795	101.786
	2.99872	122.239	2.99862	103.672	2.9984	72.4384	2.99962	101.836
	3.00038	122.214	3.00028	103.72	3.00007	72.4072	3.00128	101.79
	3.00205	122.226	3.00195	103.718	3.00173	72.4095	3.00295	101.429
	3.00372	122.241	3.00362	103.725	3.0034	72.2516	3.00462	101.308
	3.00538	122.212	3.00528	103.728	3.00507	72.3367	3.00628	101.275
	3.00705	122.253	3.00695	103.676	3.00673	72.3773	3.00795	101.324
	3.00872	122.233	3.00862	103.752	3.0084	72.3758	3.00962	101.298
	3.01038	122.215	3.01028	103.685	3.01007	72.3689	3.01128	101.332
	3.01205	122.243	3.01195	102.768	3.01173	72.3268	3.01295	101.331
	3.01372	122.2	3.01362	102.382	3.0134	72.0388	3.01462	101.289
	3.01538	122.246	3.01528	102.363	3.01507	71.5332	3.01628	101.327
	3.01705	122.233	3.01695	102.454	3.01673	71.5664	3.01795	101.295
	3.01872	122.232	3.01862	102.423	3.0184	71.6189	3.01962	100.881
	3.02038	122.252	3.02028	102.4	3.02007	71.4259	3.02128	100.79
	3.02205	122.216	3.02195	102.408	3.02173	71.4818	3.02295	100.749
	3.02372	122.256	3.02362	102.362	3.0234	71.5152	3.02462	100.807
	3.02538	122.251	3.02528	102.401	3.02507	71.541	3.02628	100.839
	3.02705	122.227	3.02695	102.371	3.02673	71.5539	3.02795	100.818
	3.02872	122.252	3.02862	101.239	3.0284	71.4504	3.02962	100.802
	3.03038	122.211	3.03028	100.801	3.03007	71.282	3.03128	100.756
	3.03205	122.247	3.03195	100.744	3.03173	70.8538	3.03295	100.801
	3.03372	122.234	3.03362	100.782	3.0334	70.9396	3.03462	100.772
	3.03538	122.222	3.03528	100.753	3.03507	71.0137	3.03628	100.473
	3.03705	122.237	3.03695	100.782	3.03673	70.9576	3.03795	100.417
	3.03872	122.201	3.03862	100.811	3.0384	71.0296	3.03962	100.338
	3.04038	122.238	3.04028	100.769	3.04007	70.8924	3.04128	100.399
	3.04205	122.221	3.04195	100.82	3.04173	70.9299	3.04295	100.361
	3.04372	121.892	3.04362	100.771	3.0434	70.9939	3.04462	100.363
	3.04538	121.843	3.04528	99.7015	3.04507	70.8991	3.04628	100.367
	3.04705	121.814	3.04695	99.3488	3.04673	70.9893	3.04795	100.338
	3.04872	121.841	3.04862	99.3339	3.0484	70.8693	3.04962	100.382
	3.05038	121.811	3.05028	99.3798	3.05007	71.0132	3.05128	100.349
	3.05205	121.821	3.05195	99.3917	3.05173	71.0506	3.05295	99.9179
	3.05372	121.835	3.05362	99.3523	3.0534	70.9093	3.05462	99.7745
	3.05538	121.807	3.05528	99.3539	3.05507	71.0565	3.05628	99.773
	3.05705	121.838	3.05695	99.3148	3.05673	70.8759	3.05795	99.8106
	3.05872	121.818	3.05862	99.378	3.0584	70.9409	3.05962	99.8384
	3.06038	121.309	3.06028	99.408	3.06007	71.0439	3.06128	99.803
	3.06205	121.284	3.06195	99.3426	3.06173	71.054	3.06295	99.796
	3.06372	121.243	3.06362	99.3588	3.0634	71.415	3.06462	99.7872
	3.06538	121.276	3.06528	99.2976	3.06507	71.9543	3.06628	99.8287
	3.06705	121.25	3.06695	99.3525	3.06673	71.8679	3.06795	99.7852
	3.06872	121.251	3.06862	99.3387	3.0684	71.9172	3.06962	100.214
	3.07038	121.278	3.07028	99.3469	3.07007	71.8432	3.07128	100.36
	3.07205	121.245	3.07195	99.3625	3.07173	71.9303	3.07295	100.332
	3.07372	121.278	3.07362	99.3155	3.0734	71.8572	3.07462	100.367
	3.07538	121.253	3.07528	99.3609	3.07507	71.8693	3.07628	100.327
	3.07705	120.844	3.07695	99.3065	3.07673	71.9132	3.07795	100.334
	3.07872	120.794	3.07862	99.6625	3.0784	72.0734	3.07962	100.348
	3.08038	120.755	3.08028	99.8126	3.08007	72.264	3.08128	100.323
	3.08205	120.789	3.08195	99.7796	3.08173	72.3395	3.08295	100.364
	3.08372	120.767	3.08362	99.8348	3.0834	72.3315	3.08462	100.336
	3.08538	120.773	3.08528	99.8462	3.08507	72.4242	3.08628	100.802
	3.08705	120.793	3.08695	99.8224	3.08673	72.2625	3.08795	100.952
	3.08872	120.758	3.08862	99.8425	3.0884	72.3122	3.08962	100.774
	3.09038	120.793	3.09028	99.7738	3.09007	72.2962	3.09128	100.843
	3.09205	120.772	3.09195	99.8268	3.09173	72.3895	3.09295	100.777
	3.09372	120.768	3.09362	99.7926	3.0934	72.4266	3.09462	100.786
	3.09538	120.801	3.09528	100.537	3.09507	72.3071	3.09628	100.804
	3.09705	120.764	3.09695	100.78	3.09673	72.9204	3.09795	100.766
	3.09872	120.798	3.09862	100.822	3.0984	73.8121	3.09962	100.803
	3.10038	120.769	3.10028	100.849	3.10007	73.8605	3.10128	100.764
	3.10205	120.77	3.10195	100.781	3.10173	73.773	3.10295	102.057
	3.10372	120.791	3.10362	100.784	3.1034	73.726	3.10462	102.401
	3.10538	120.763	3.10528	100.806	3.10507	73.8219	3.10628	102.366
	3.10705	120.804	3.10695	100.758	3.10673	73.7594	3.10795	102.411
	3.10872	120.781	3.10862	100.8	3.1084	73.7372	3.10962	102.383
	3.11038	121.197	3.11028	100.773	3.11007	73.7271	3.11128	102.379
	3.11205	121.281	3.11195	102.069	3.11173	73.787	3.11295	102.382
	3.11372	121.24	3.11362	102.402	3.1134	74.046	3.11462	102.36
	3.11538	121.28	3.11528	102.352	3.11507	74.2003	3.11628	102.395
	3.11705	121.266	3.11695	102.39	3.11673	74.2406	3.11795	102.371
	3.11872	121.243	3.11862	102.364	3.1184	74.2805	3.11962	103.463
	3.12038	121.269	3.12028	102.411	3.12007	74.2479	3.12128	103.725
	3.12205	121.243	3.12195	102.423	3.12173	74.3888	3.12295	103.668
	3.12372	121.28	3.12362	102.366	3.1234	74.1668	3.12462	103.728
	3.12538	121.262	3.12528	102.417	3.12507	74.203	3.12628	103.749
	3.12705	121.768	3.12695	102.451	3.12673	74.217	3.12795	103.703
	3.12872	121.848	3.12862	103.121	3.1284	74.2425	3.12962	103.705
	3.13038	121.807	3.13028	103.293	3.13007	74.4709	3.13128	103.683
	3.13205	121.84	3.13195	103.221	3.13173	74.6848	3.13295	103.716
	3.13372	121.828	3.13362	103.285	3.1334	74.7474	3.13462	103.696
	3.13538	121.826	3.13528	103.243	3.13507	74.8408	3.13628	104.945
	3.13705	121.848	3.13695	103.268	3.13673	74.694	3.13795	105.188
	3.13872	121.823	3.13862	103.268	3.1384	74.8273	3.13962	105.148
	3.14038	121.846	3.14028	103.227	3.14007	74.822	3.14128	105.188
	3.14205	121.827	3.14195	103.279	3.14173	74.7819	3.14295	105.165
	3.14372	121.814	3.14362	103.263	3.1434	74.8628	3.14462	105.169
	3.14538	121.843	3.14528	104.032	3.14507	74.7095	3.14628	105.189
	3.14705	121.809	3.14695	104.25	3.14673	75.0648	3.14795	105.158
	3.14872	121.844	3.14862	104.266	3.1484	75.6782	3.14962	105.208
	3.15038	121.828	3.15028	104.291	3.15007	75.3595	3.15128	105.173
	3.15205	121.823	3.15195	104.239	3.15173	75.2756	3.15295	106.464
	3.15372	121.846	3.15362	104.247	3.1534	75.263	3.15462	106.791
	3.15538	121.812	3.15528	104.277	3.15507	75.3891	3.15628	106.754
	3.15705	121.838	3.15695	104.22	3.15673	75.2966	3.15795	106.792
	3.15872	121.8	3.15862	104.257	3.1584	75.29	3.15962	106.75
	3.16038	120.826	3.16028	104.228	3.16007	75.308	3.16128	106.763
	3.16205	120.798	3.16195	104.585	3.16173	75.2386	3.16295	106.782
	3.16372	120.767	3.16362	104.684	3.1634	75.3038	3.16462	106.742
	3.16538	120.796	3.16528	104.679	3.16507	75.3516	3.16628	106.788
	3.16705	120.786	3.16695	104.709	3.16673	75.3216	3.16795	106.743
	3.16872	120.772	3.16862	104.647	3.1684	75.3148	3.16962	107.612
	3.17038	120.794	3.17028	104.657	3.17007	75.3052	3.17128	107.798
	3.17205	120.752	3.17195	104.682	3.17173	75.3282	3.17295	107.75
	3.17372	120.787	3.17362	104.651	3.1734	75.2332	3.17462	107.797
	3.17538	120.768	3.17528	104.694	3.17507	75.2837	3.17628	107.772
	3.17705	119.449	3.17695	104.664	3.17673	75.3585	3.17795	107.775
	3.17872	119.335	3.17862	105.118	3.1784	75.2493	3.17962	107.793
	3.18038	119.296	3.18028	105.246	3.18007	75.2924	3.18128	107.777
	3.18205	119.326	3.18195	105.158	3.18173	75.2617	3.18295	107.83
	3.18372	119.31	3.18362	105.203	3.1834	75.2769	3.18462	107.835
	3.18538	119.313	3.18528	105.185	3.18507	75.3432	3.18628	108.251
	3.18705	119.336	3.18695	105.172	3.18673	75.2706	3.18795	108.367
	3.18872	119.298	3.18862	105.184	3.1884	75.3821	3.18962	108.329
	3.19038	119.33	3.19028	105.169	3.19007	75.6528	3.19128	108.371
	3.19205	119.293	3.19195	105.213	3.19173	75.3926	3.19295	108.342
	3.19372	117.105	3.19362	105.184	3.1934	75.3163	3.19462	108.352
	3.19538	116.974	3.19528	105.182	3.19507	75.2955	3.19628	108.371
	3.19705	116.952	3.19695	105.213	3.19673	75.3683	3.19795	108.326
	3.19872	116.975	3.19862	105.158	3.1984	75.5313	3.19962	108.37
	3.20038	116.961	3.20028	105.206	3.20007	75.4004	3.20128	108.343
	3.20205	116.949	3.20195	105.178	3.20173	75.5446	3.20295	108.724
	3.20372	116.975	3.20362	105.173	3.2034	75.2463	3.20462	108.822
	3.20538	116.938	3.20528	105.197	3.20507	75.3251	3.20628	108.776
	3.20705	116.974	3.20695	105.152	3.20673	75.5324	3.20795	108.818
	3.20872	116.946	3.20862	105.2	3.2084	75.3755	3.20962	108.789
	3.21038	115.563	3.21028	105.201	3.21007	75.3303	3.21128	108.797
	3.21205	115.497	3.21195	105.588	3.21173	75.2424	3.21295	108.82
	3.21372	115.458	3.21362	105.687	3.2134	75.1931	3.21462	108.777
	3.21538	115.48	3.21528	105.646	3.21507	75.0778	3.21628	108.816
	3.21705	115.462	3.21695	105.698	3.21673	74.8102	3.21795	108.789
	3.21872	115.474	3.21862	105.684	3.2184	74.844	3.21962	108.775
	3.22038	115.487	3.22028	105.672	3.22007	74.8041	3.22128	108.809
	3.22205	115.434	3.22195	105.687	3.22173	74.9592	3.22295	108.769
	3.22372	115.476	3.22362	105.653	3.2234	75.0915	3.22462	108.811
	3.22538	115.468	3.22528	105.694	3.22507	74.8501	3.22628	108.79
	3.22705	114.587	3.22695	105.666	3.22673	74.8604	3.22795	108.789
	3.22872	114.549	3.22862	106.21	3.2284	74.7106	3.22962	108.82
	3.23038	114.514	3.23028	106.33	3.23007	74.7548	3.23128	108.842
	3.23205	114.548	3.23195	106.249	3.23173	74.7647	3.23295	108.869
	3.23372	114.551	3.23362	106.307	3.2334	74.7847	3.23462	108.813
	3.23538	114.523	3.23528	106.307	3.23507	74.926	3.23628	108.403
	3.23705	114.553	3.23695	106.278	3.23673	74.8046	3.23795	108.368
	3.23872	114.515	3.23862	106.299	3.2384	74.8403	3.23962	108.349
	3.24038	114.559	3.24028	106.256	3.24007	74.7404	3.24128	108.378
	3.24205	114.566	3.24195	106.305	3.24173	74.7157	3.24295	108.345
	3.24372	114.522	3.24362	106.275	3.2434	74.7273	3.24462	108.385
	3.24538	114.555	3.24528	107.14	3.24507	74.6744	3.24628	108.418
	3.24705	114.516	3.24695	107.317	3.24673	74.2396	3.24795	108.334
	3.24872	114.532	3.24862	107.281	3.2484	73.7807	3.24962	108.373
	3.25038	114.525	3.25028	107.324	3.25007	73.7325	3.25128	108.35
	3.25205	114.525	3.25195	107.311	3.25173	73.8527	3.25295	107.835
	3.25372	114.554	3.25362	107.309	3.2534	73.7364	3.25462	107.81
	3.25538	114.526	3.25528	107.327	3.25507	73.7848	3.25628	107.769
	3.25705	114.556	3.25695	107.296	3.25673	73.7186	3.25795	107.799
	3.25872	114.565	3.25862	107.325	3.2584	73.7517	3.25962	107.769
	3.26038	115.4	3.26028	107.309	3.26007	73.8277	3.26128	107.767
	3.26205	115.486	3.26195	107.716	3.26173	73.648	3.26295	107.794
	3.26372	115.446	3.26362	107.8	3.2634	73.5211	3.26462	107.758
	3.26538	115.471	3.26528	107.754	3.26507	73.3326	3.26628	107.798
	3.26705	115.462	3.26695	107.791	3.26673	73.3336	3.26795	107.783
	3.26872	115.45	3.26862	107.782	3.2684	73.3757	3.26962	107.352
	3.27038	115.481	3.27028	107.769	3.27007	73.2727	3.27128	107.328
	3.27205	115.438	3.27195	107.797	3.27173	73.3344	3.27295	107.311
	3.27372	115.473	3.27362	107.756	3.2734	73.3449	3.27462	107.317
	3.27538	115.504	3.27528	107.803	3.27507	73.3335	3.27628	107.31
	3.27705	116.861	3.27695	107.79	3.27673	73.3762	3.27795	107.311
	3.27872	116.982	3.27862	108.653	3.2784	73.3675	3.27962	107.335
	3.28038	116.947	3.28028	108.808	3.28007	73.3598	3.28128	107.304
	3.28205	116.973	3.28195	108.765	3.28173	73.303	3.28295	107.339
	3.28372	116.966	3.28362	108.808	3.2834	73.3088	3.28462	107.298
	3.28538	116.944	3.28528	108.802	3.28507	73.415	3.28628	105.775
	3.28705	116.972	3.28695	108.793	3.28673	73.2988	3.28795	105.7
	3.28872	116.93	3.28862	108.832	3.2884	73.3084	3.28962	105.645
	3.29038	116.965	3.29028	108.775	3.29007	73.2666	3.29128	105.683
	3.29205	117.02	3.29195	108.82	3.29173	73.3651	3.29295	105.663
	3.29372	118.334	3.29362	108.801	3.2934	73.3652	3.29462	105.648
	3.29538	118.42	3.29528	108.777	3.29507	73.2455	3.29628	105.685
	3.29705	118.389	3.29695	108.808	3.29673	73.2849	3.29795	105.651
	3.29872	118.411	3.29862	108.76	3.2984	73.3637	3.29962	105.69
	3.30038	118.408	3.30028	108.797	3.30007	73.349	3.30128	105.641
	3.30205	118.391	3.30195	108.789	3.30173	73.3789	3.30295	104.313
	3.30372	118.423	3.30362	108.78	3.3034	73.2627	3.30462	104.288
	3.30538	118.391	3.30528	108.817	3.30507	73.3114	3.30628	104.232
	3.30705	118.424	3.30695	108.772	3.30673	73.3417	3.30795	104.253
	3.30872	118.473	3.30862	108.808	3.3084	73.3856	3.30962	104.24
	3.31038	119.78	3.31028	108.792	3.31007	73.4533	3.31128	104.224
	3.31205	119.871	3.31195	108.38	3.31173	73.2666	3.31295	104.256
	3.31372	119.835	3.31362	108.368	3.3134	73.5652	3.31462	104.219
	3.31538	119.87	3.31528	108.326	3.31507	73.7527	3.31628	104.254
	3.31705	119.865	3.31695	108.377	3.31673	73.7077	3.31795	104.198
	3.31872	119.839	3.31862	108.394	3.3184	73.7454	3.31962	102.479
	3.32038	119.87	3.32028	108.36	3.32007	74.039	3.32128	102.407
	3.32205	119.827	3.32195	108.4	3.32173	74.0348	3.32295	102.378
	3.32372	119.857	3.32362	108.323	3.3234	74.087	3.32462	102.393
	3.32538	119.876	3.32528	108.369	3.32507	73.8343	3.32628	102.378
	3.32705	120.25	3.32695	108.364	3.32673	73.827	3.32795	102.364
	3.32872	120.298	3.32862	106.935	3.3284	74.0541	3.32962	102.408
	3.33038	120.257	3.33028	106.797	3.33007	73.9081	3.33128	102.369
	3.33205	120.28	3.33195	106.738	3.33173	73.7672	3.33295	102.396
	3.33372	120.274	3.33362	106.787	3.3334	73.7195	3.33462	102.378
	3.33538	120.246	3.33528	106.755	3.33507	73.8311	3.33628	101.368
	3.33705	120.278	3.33695	106.765	3.33673	73.6771	3.33795	101.332
	3.33872	120.239	3.33862	106.836	3.3384	73.7479	3.33962	101.279
	3.34038	120.272	3.34028	106.827	3.34007	73.7765	3.34128	101.323
	3.34205	120.251	3.34195	106.842	3.34173	73.8317	3.34295	101.35
	3.34372	119.842	3.34362	106.749	3.3434	73.9105	3.34462	101.297
	3.34538	119.859	3.34528	105.289	3.34507	73.6624	3.34628	101.321
	3.34705	119.824	3.34695	105.209	3.34673	73.9636	3.34795	101.284
	3.34872	119.846	3.34862	105.16	3.3484	74.3338	3.34962	101.317
	3.35038	119.844	3.35028	105.202	3.35007	74.268	3.35128	101.306
	3.35205	119.83	3.35195	105.192	3.35173	74.3557	3.35295	100.825
	3.35372	119.864	3.35362	105.171	3.3534	74.3202	3.35462	100.86
	3.35538	119.836	3.35528	105.234	3.35507	74.4401	3.35628	100.75
	3.35705	119.854	3.35695	105.164	3.35673	74.6502	3.35795	100.786
	3.35872	119.818	3.35862	105.209	3.3584	74.3816	3.35962	100.773
	3.36038	119.301	3.36028	105.18	3.36007	74.4023	3.36128	100.763
	3.36205	119.332	3.36195	103.415	3.36173	74.2203	3.36295	100.799
	3.36372	119.297	3.36362	103.269	3.3634	74.2319	3.36462	100.749
	3.36538	119.317	3.36528	103.257	3.36507	74.2186	3.36628	100.785
	3.36705	119.319	3.36695	103.283	3.36673	74.2368	3.36795	100.825
	3.36872	119.32	3.36862	103.238	3.3684	74.3553	3.36962	101.74
	3.37038	119.351	3.37028	103.219	3.37007	74.1679	3.37128	101.818
	3.37205	119.295	3.37195	103.254	3.37173	74.2465	3.37295	101.769
	3.37372	119.317	3.37362	103.268	3.3734	74.3067	3.37462	101.811
	3.37538	119.29	3.37528	103.286	3.37507	74.2128	3.37628	101.819
	3.37705	118.857	3.37695	103.235	3.37673	74.2275	3.37795	101.786
	3.37872	118.901	3.37862	102.444	3.3784	74.203	3.37962	101.829
	3.38038	118.859	3.38028	102.421	3.38007	74.2445	3.38128	101.77
	3.38205	118.871	3.38195	102.358	3.38173	74.2688	3.38295	101.81
	3.38372	118.875	3.38362	102.392	3.3834	74.228	3.38462	101.843
	3.38538	118.853	3.38528	102.389	3.38507	74.282	3.38628	103.146
	3.38705	118.889	3.38695	102.392	3.38673	74.1857	3.38795	103.265
	3.38872	118.861	3.38862	102.422	3.3884	74.2164	3.38962	103.215
	3.39038	118.878	3.39028	102.364	3.39007	74.2243	3.39128	103.237
	3.39205	118.881	3.39195	102.396	3.39173	74.1889	3.39295	103.226
	3.39372	118.86	3.39362	102.37	3.3934	74.3308	3.39462	103.23
	3.39538	118.887	3.39528	101.799	3.39507	74.2168	3.39628	103.262
	3.39705	118.848	3.39695	101.821	3.39673	74.5624	3.39795	103.217
	3.39872	118.861	3.39862	101.779	3.3984	74.881	3.39962	103.247
	3.40038	118.868	3.40028	101.808	3.40007	74.9879	3.40128	103.269
	3.40205	118.854	3.40195	101.807	3.40173	75.0989	3.40295	104.561
	3.40372	118.884	3.40362	101.775	3.4034	74.6754	3.40462	104.701
	3.40538	118.841	3.40528	101.822	3.40507	74.7894	3.40628	104.714
	3.40705	118.87	3.40695	101.797	3.40673	74.7496	3.40795	104.699
	3.40872	118.878	3.40862	101.83	3.4084	74.7106	3.40962	104.656
	3.41038	118.856	3.41028	101.846	3.41007	74.7288	3.41128	104.643
	3.41205	118.891	3.41195	102.696	3.41173	74.671	3.41295	104.675
	3.41372	118.854	3.41362	102.789	3.4134	75.0763	3.41462	104.633
	3.41538	118.868	3.41528	102.762	3.41507	75.348	3.41628	104.672
	3.41705	118.877	3.41695	102.795	3.41673	75.2516	3.41795	104.754
	3.41872	118.842	3.41862	102.826	3.4184	75.2963	3.41962	106.666
	3.42038	118.879	3.42028	102.774	3.42007	75.3182	3.42128	106.796
	3.42205	118.853	3.42195	102.794	3.42173	75.3328	3.42295	106.729
	3.42372	118.872	3.42362	102.777	3.4234	75.278	3.42462	106.766
	3.42538	118.942	3.42528	102.786	3.42507	75.2689	3.42628	106.77
	3.42705	119.291	3.42695	102.823	3.42673	75.298	3.42795	106.744
	3.42872	119.329	3.42862	104.148	3.4284	75.4543	3.42962	106.792
	3.43038	119.306	3.43028	104.264	3.43007	75.3967	3.43128	106.799
	3.43205	119.311	3.43195	104.224	3.43173	75.3933	3.43295	106.801
	3.43372	119.321	3.43362	104.251	3.4334	75.2857	3.43462	106.837
	3.43538	119.318	3.43528	104.248	3.43507	75.3512	3.43628	107.724
	3.43705	119.328	3.43695	104.215	3.43673	75.3695	3.43795	107.796
	3.43872	119.297	3.43862	104.252	3.4384	75.347	3.43962	107.755
	3.44038	119.31	3.44028	104.238	3.44007	75.2611	3.44128	107.78
	3.44205	119.378	3.44195	104.261	3.44173	75.3246	3.44295	107.777
	3.44372	119.829	3.44362	104.342	3.4434	75.4629	3.44462	107.766
	3.44538	119.864	3.44528	105.604	3.44507	75.3756	3.44628	107.805
	3.44705	119.835	3.44695	105.685	3.44673	74.9821	3.44795	107.762
	3.44872	119.847	3.44862	105.635	3.4484	74.7621	3.44962	107.793
	3.45038	119.863	3.45028	105.669	3.45007	74.6425	3.45128	107.858
	3.45205	119.827	3.45195	105.674	3.45173	74.7287	3.45295	108.752
	3.45372	119.86	3.45362	105.64	3.4534	74.7407	3.45462	108.818
	3.45538	119.827	3.45528	105.69	3.45507	74.8797	3.45628	108.774
	3.45705	119.85	3.45695	105.65	3.45673	74.7441	3.45795	108.799
	3.45872	119.861	3.45862	105.681	3.4584	74.7205	3.45962	108.808
	3.46038	119.829	3.46028	105.71	3.46007	74.8017	3.46128	108.785
	3.46205	119.865	3.46195	106.3	3.46173	74.6944	3.46295	108.823
	3.46372	119.843	3.46362	106.368	3.4634	74.7009	3.46462	108.773
	3.46538	119.838	3.46528	106.258	3.46507	74.7253	3.46628	108.805
	3.46705	119.861	3.46695	106.282	3.46673	74.7136	3.46795	108.848
	3.46872	119.825	3.46862	106.31	3.4684	74.7765	3.46962	109.301
	3.47038	119.853	3.47028	106.252	3.47007	74.7229	3.47128	109.363
	3.47205	119.835	3.47195	106.293	3.47173	74.8148	3.47295	109.312
	3.47372	119.848	3.47362	106.244	3.4734	74.9092	3.47462	109.351
	3.47538	119.801	3.47528	106.274	3.47507	74.6957	3.47628	109.355
	3.47705	119.306	3.47695	106.277	3.47673	74.72	3.47795	109.324
	3.47872	119.333	3.47862	106.257	3.4784	74.7445	3.47962	109.364
	3.48038	119.301	3.48028	106.319	3.48007	74.7075	3.48128	109.319
	3.48205	119.313	3.48195	106.297	3.48173	74.7042	3.48295	109.35
	3.48372	119.323	3.48362	106.299	3.4834	74.6499	3.48462	109.29
	3.48538	119.289	3.48528	106.293	3.48507	74.7356	3.48628	108.361
	3.48705	119.334	3.48695	106.263	3.48673	74.6588	3.48795	108.392
	3.48872	119.287	3.48862	106.324	3.4884	74.7122	3.48962	108.36
	3.49038	119.317	3.49028	106.266	3.49007	74.7316	3.49128	108.358
	3.49205	119.256	3.49195	106.285	3.49173	74.6508	3.49295	108.348
	3.49372	118.856	3.49362	106.277	3.4934	74.7033	3.49462	108.336
	3.49538	118.883	3.49528	105.666	3.49507	74.7556	3.49628	108.372
	3.49705	118.874	3.49695	105.705	3.49673	74.7715	3.49795	108.335
	3.49872	118.86	3.49862	105.644	3.4984	74.8859	3.49962	108.363
	3.50038	118.89	3.50028	105.676	3.50007	74.6742	3.50128	108.279
	3.50205	118.862	3.50195	105.67	3.50173	74.8364	3.50295	106.79
	3.50372	118.892	3.50362	105.658	3.5034	74.7999	3.50462	106.796
	3.50538	118.85	3.50528	105.705	3.50507	74.9012	3.50628	106.738
	3.50705	118.869	3.50695	105.653	3.50673	74.8903	3.50795	106.767
	3.50872	118.813	3.50862	105.682	3.5084	74.7851	3.50962	106.768
	3.51038	118.38	3.51028	105.605	3.51007	74.8594	3.51128	106.755
	3.51205	118.412	3.51195	104.657	3.51173	74.7058	3.51295	106.809
	3.51372	118.399	3.51362	104.683	3.5134	74.7416	3.51462	106.751
	3.51538	118.395	3.51528	104.643	3.51507	74.7759	3.51628	106.8
	3.51705	118.418	3.51695	104.663	3.51673	74.7381	3.51795	106.659
	3.51872	118.382	3.51862	104.669	3.5184	74.9037	3.51962	105.175
	3.52038	118.414	3.52028	104.708	3.52007	74.7154	3.52128	105.217
	3.52205	118.391	3.52195	104.747	3.52173	74.8057	3.52295	105.229
	3.52372	118.392	3.52362	104.664	3.5234	74.7008	3.52462	105.191
	3.52538	118.4	3.52528	104.675	3.52507	74.7399	3.52628	105.188
	3.52705	118.375	3.52695	104.601	3.52673	74.8162	3.52795	105.171
	3.52872	118.417	3.52862	103.681	3.5284	74.6994	3.52962	105.207
	3.53038	118.395	3.53028	103.711	3.53007	74.4391	3.53128	105.161
	3.53205	118.392	3.53195	103.687	3.53173	74.2858	3.53295	105.189
	3.53372	118.407	3.53362	103.711	3.5334	74.1522	3.53462	105.03
	3.53538	118.378	3.53528	103.702	3.53507	74.2622	3.53628	103.263
	3.53705	118.41	3.53695	103.684	3.53673	74.1506	3.53795	103.279
	3.53872	118.384	3.53862	103.721	3.5384	74.2482	3.53962	103.253
	3.54038	118.408	3.54028	103.663	3.54007	74.2909	3.54128	103.26
	3.54205	118.418	3.54195	103.692	3.54173	74.1998	3.54295	103.261
	3.54372	118.384	3.54362	103.599	3.5434	74.2962	3.54462	103.23
	3.54538	118.41	3.54528	102.395	3.54507	74.1932	3.54628	103.273
	3.54705	118.376	3.54695	102.439	3.54673	73.6442	3.54795	103.225
	3.54872	118.388	3.54862	102.378	3.5484	73.357	3.54962	103.255
	3.55038	118.405	3.55028	102.397	3.55007	73.2253	3.55128	103.161
	3.55205	118.373	3.55195	102.4	3.55173	73.3332	3.55295	101.827
	3.55372	118.408	3.55362	102.373	3.5534	73.53	3.55462	101.855
	3.55538	118.384	3.55528	102.441	3.55507	73.4334	3.55628	101.803
	3.55705	118.398	3.55695	102.371	3.55673	73.2769	3.55795	101.819
	3.55872	118.503	3.55862	102.387	3.5584	73.2927	3.55962	101.82
	3.56038	118.853	3.56028	102.261	3.56007	73.4358	3.56128	101.789
	3.56205	118.879	3.56195	100.785	3.56173	73.3126	3.56295	101.83
	3.56372	118.86	3.56362	100.797	3.5634	72.8638	3.56462	101.785
	3.56538	118.86	3.56528	100.758	3.56507	72.9291	3.56628	101.811
	3.56705	118.883	3.56695	100.777	3.56673	72.337	3.56795	101.735
	3.56872	118.855	3.56862	100.813	3.5684	72.3767	3.56962	100.76
	3.57038	118.887	3.57028	100.768	3.57007	72.2778	3.57128	100.818
	3.57205	118.864	3.57195	100.804	3.57173	72.3168	3.57295	100.851
	3.57372	118.869	3.57362	100.753	3.5734	72.4004	3.57462	100.798
	3.57538	118.88	3.57528	100.798	3.57507	72.2639	3.57628	100.808
	3.57705	118.849	3.57695	100.75	3.57673	72.424	3.57795	100.776
	3.57872	118.877	3.57862	99.7764	3.5784	72.4331	3.57962	100.812
	3.58038	118.858	3.58028	99.8121	3.58007	72.0289	3.58128	100.763
	3.58205	118.863	3.58195	99.7791	3.58173	71.8604	3.58295	100.79
	3.58372	118.881	3.58362	99.7863	3.5834	71.7761	3.58462	100.731
	3.58538	118.845	3.58528	99.8037	3.58507	71.8674	3.58628	100.322
	3.58705	118.884	3.58695	99.773	3.58673	71.8443	3.58795	100.367
	3.58872	118.866	3.58862	99.8276	3.5884	71.8721	3.58962	100.36
	3.59038	118.87	3.59028	99.7721	3.59007	71.9232	3.59128	100.354
	3.59205	118.891	3.59195	99.8044	3.59173	71.8016	3.59295	100.406
	3.59372	118.86	3.59362	99.6867	3.5934	71.8612	3.59462	100.327
	3.59538	118.885	3.59528	98.8179	3.59507	71.9203	3.59628	100.36
	3.59705	118.871	3.59695	98.8611	3.59673	71.9142	3.59795	100.324
	3.59872	118.868	3.59862	98.8287	3.5984	72.0226	3.59962	100.359
	3.60038	118.893	3.60028	98.8427	3.60007	71.8577	3.60128	100.44
	3.60205	118.861	3.60195	98.8734	3.60173	71.9721	3.60295	100.793
	3.60372	118.895	3.60362	98.8177	3.6034	72.2622	3.60462	100.839
	3.60538	118.868	3.60528	98.8626	3.60507	72.0384	3.60628	100.766
	3.60705	118.866	3.60695	98.8239	3.60673	71.861	3.60795	100.772
	3.60872	118.796	3.60862	98.8487	3.6084	72.1289	3.60962	100.783
	3.61038	118.38	3.61028	98.7506	3.61007	72.226	3.61128	100.753
	3.61205	118.41	3.61195	97.8455	3.61173	72.1534	3.61295	100.794
	3.61372	118.398	3.61362	97.8903	3.6134	72.271	3.61462	100.763
	3.61538	118.39	3.61528	97.8608	3.61507	72.5075	3.61628	100.796
	3.61705	118.415	3.61695	97.8818	3.61673	72.2911	3.61795	100.977
	3.61872	118.39	3.61862	97.9013	3.6184	72.3491	3.61962	101.763
	3.62038	118.422	3.62028	97.8668	3.62007	72.3292	3.62128	101.806
	3.62205	118.399	3.62195	97.9057	3.62173	72.3571	3.62295	101.787
	3.62372	118.394	3.62362	97.8803	3.6234	72.4013	3.62462	101.788
	3.62538	118.325	3.62528	97.8891	3.62507	72.2642	3.62628	101.81
	3.62705	118.011	3.62695	97.9653	3.62673	72.3325	3.62795	101.758
	3.62872	118.029	3.62862	98.4115	3.6284	72.3034	3.62962	101.819
	3.63038	118.014	3.63028	98.4575	3.63007	73.0392	3.63128	101.79
	3.63205	118.012	3.63195	98.4335	3.63173	73.3618	3.63295	101.84
	3.63372	118.033	3.63362	98.5047	3.6334	73.2668	3.63462	102.188
	3.63538	118.01	3.63528	98.5197	3.63507	73.329	3.63628	103.668
	3.63705	118.035	3.63695	98.451	3.63673	73.2899	3.63795	103.71
	3.63872	118.016	3.63862	98.4984	3.6384	73.3707	3.63962	103.684
	3.64038	118.008	3.64028	98.4502	3.64007	73.4803	3.64128	103.724
	3.64205	118.103	3.64195	98.4473	3.64173	73.3211	3.64295	103.764
	3.64372	118.38	3.64362	98.6017	3.6434	73.5593	3.64462	103.681
	3.64538	118.409	3.64528	99.3083	3.64507	73.8088	3.64628	103.715
	3.64705	118.389	3.64695	99.3509	3.64673	73.7422	3.64795	103.674
	3.64872	118.392	3.64862	99.3291	3.6484	73.7267	3.64962	103.689
	3.65038	118.421	3.65028	99.3304	3.65007	73.7282	3.65128	104.063
	3.65205	118.413	3.65195	99.3536	3.65173	73.8425	3.65295	106.248
	3.65372	118.421	3.65362	99.3229	3.6534	73.669	3.65462	106.298
	3.65538	118.404	3.65528	99.3565	3.65507	73.7969	3.65628	106.269
	3.65705	118.403	3.65695	99.314	3.65673	73.8694	3.65795	106.27
	3.65872	118.622	3.65862	99.3339	3.6584	73.7679	3.65962	106.294
	3.66038	119.296	3.66028	99.5666	3.66007	73.8131	3.66128	106.256
	3.66205	119.331	3.66195	100.745	3.66173	73.6967	3.66295	106.298
	3.66372	119.322	3.66362	100.791	3.6634	73.739	3.66462	106.252
	3.66538	119.307	3.66528	100.773	3.66507	73.7958	3.66628	106.269
	3.66705	119.33	3.66695	100.78	3.66673	73.7046	3.66795	106.696
	3.66872	119.297	3.66862	100.801	3.6684	73.8275	3.66962	108.309
	3.67038	119.33	3.67028	100.746	3.67007	74.1445	3.67128	108.349
	3.67205	119.306	3.67195	100.8	3.67173	73.8622	3.67295	108.334
	3.67372	119.308	3.67362	100.764	3.6734	73.7642	3.67462	108.333
	3.67538	119.751	3.67528	100.776	3.67507	73.6884	3.67628	108.356
	3.67705	121.233	3.67695	101.008	3.67673	73.7693	3.67795	108.325
	3.67872	121.272	3.67862	102.35	3.6784	73.6803	3.67962	108.36
	3.68038	121.255	3.68028	102.392	3.68007	73.6871	3.68128	108.335
	3.68205	121.246	3.68195	102.378	3.68173	73.7448	3.68295	108.348
	3.68372	121.273	3.68362	102.386	3.6834	73.6811	3.68462	108.56
	3.68538	121.246	3.68528	102.413	3.68507	73.7475	3.68628	109.307
	3.68705	121.284	3.68695	102.36	3.68673	73.7049	3.68795	109.347
	3.68872	121.261	3.68862	102.412	3.6884	73.9551	3.68962	109.329
	3.69038	121.264	3.69028	102.441	3.69007	74.1088	3.69128	109.328
	3.69205	121.966	3.69195	102.397	3.69173	73.6372	3.69295	109.346
	3.69372	123.729	3.69362	102.547	3.6934	73.7158	3.69462	109.305
	3.69538	123.759	3.69528	103.678	3.69507	73.7127	3.69628	109.347
	3.69705	123.751	3.69695	103.721	3.69673	73.3884	3.69795	109.311
	3.69872	123.732	3.69862	103.687	3.6984	73.3367	3.69962	109.317
	3.70038	123.761	3.70028	103.692	3.70007	73.3153	3.70128	109.43
	3.70205	123.724	3.70195	103.703	3.70173	73.4107	3.70295	109.82
	3.70372	123.756	3.70362	103.671	3.7034	73.583	3.70462	109.858
	3.70538	123.738	3.70528	103.719	3.70507	73.4301	3.70628	109.844
	3.70705	123.741	3.70695	103.714	3.70673	73.3919	3.70795	109.855
	3.70872	124.184	3.70862	103.714	3.7084	73.2589	3.70962	109.858
	3.71038	125.2	3.71028	103.795	3.71007	73.3469	3.71128	109.817
	3.71205	125.223	3.71195	104.219	3.71173	73.3193	3.71295	109.884
	3.71372	125.214	3.71362	104.253	3.7134	73.2719	3.71462	109.831
	3.71538	125.198	3.71528	104.229	3.71507	73.3953	3.71628	109.841
	3.71705	125.233	3.71695	104.25	3.71673	73.3202	3.71795	109.858
	3.71872	125.185	3.71862	104.253	3.7184	73.3838	3.71962	109.813
	3.72038	125.231	3.72028	104.221	3.72007	73.4028	3.72128	109.853
	3.72205	125.218	3.72195	104.26	3.72173	73.333	3.72295	109.827
	3.72372	125.218	3.72362	104.246	3.7234	73.4685	3.72462	109.83
	3.72538	125.246	3.72528	104.252	3.72507	73.2209	3.72628	109.869
	3.72705	125.208	3.72695	104.189	3.72673	73.2689	3.72795	109.809
	3.72872	125.236	3.72862	103.676	3.7284	73.3245	3.72962	109.85
	3.73038	125.224	3.73028	103.73	3.73007	73.4734	3.73128	109.817
	3.73205	125.202	3.73195	103.684	3.73173	73.6956	3.73295	109.83
	3.73372	125.233	3.73362	103.696	3.7334	73.3989	3.73462	109.739
	3.73538	125.201	3.73528	103.716	3.73507	73.4053	3.73628	109.321
	3.73705	125.239	3.73695	103.67	3.73673	73.3303	3.73795	109.343
	3.73872	125.22	3.73862	103.711	3.7384	73.4256	3.73962	109.32
	3.74038	125.219	3.74028	103.68	3.74007	73.5083	3.74128	109.315
	3.74205	125.093	3.74195	103.69	3.74173	73.4773	3.74295	109.349
	3.74372	124.698	3.74362	103.56	3.7434	73.5222	3.74462	109.308
	3.74538	124.726	3.74528	102.752	3.74507	73.6126	3.74628	109.345
	3.74705	124.722	3.74695	102.788	3.74673	73.7833	3.74795	109.318
	3.74872	124.708	3.74862	102.773	3.7484	73.9042	3.74962	109.327
	3.75038	124.74	3.75028	102.761	3.75007	73.675	3.75128	109.104
	3.75205	124.695	3.75195	102.787	3.75173	73.757	3.75295	108.327
	3.75372	124.728	3.75362	102.751	3.7534	73.7776	3.75462	108.35
	3.75538	124.71	3.75528	102.796	3.75507	73.9272	3.75628	108.337
	3.75705	124.713	3.75695	102.768	3.75673	74.0492	3.75795	108.328
	3.75872	124.469	3.75862	102.778	3.7584	73.6955	3.75962	108.362
	3.76038	123.727	3.76028	102.457	3.76007	73.7471	3.76128	108.316
	3.76205	123.773	3.76195	101.278	3.76173	73.7366	3.76295	108.358
	3.76372	123.751	3.76362	101.31	3.7634	73.7669	3.76462	108.338
	3.76538	123.737	3.76528	101.311	3.76507	73.8938	3.76628	108.339
	3.76705	123.765	3.76695	101.302	3.76673	73.7095	3.76795	108.224
	3.76872	123.729	3.76862	101.314	3.7684	73.7969	3.76962	107.759
	3.77038	123.753	3.77028	101.281	3.77007	73.6867	3.77128	107.793
	3.77205	123.732	3.77195	101.322	3.77173	73.6866	3.77295	107.781
	3.77372	123.736	3.77362	101.291	3.7734	73.7973	3.77462	107.758
	3.77538	123.456	3.77528	101.297	3.77507	73.665	3.77628	107.788
	3.77705	122.706	3.77695	100.895	3.77673	73.6976	3.77795	107.752
	3.77872	122.727	3.77862	99.2989	3.7784	73.7013	3.77962	107.792
	3.78038	122.723	3.78028	99.327	3.78007	73.7027	3.78128	107.773
	3.78205	122.711	3.78195	99.3069	3.78173	73.7794	3.78295	107.779
	3.78372	122.743	3.78362	99.3101	3.7834	73.7139	3.78462	107.548
	3.78538	122.698	3.78528	99.3776	3.78507	73.777	3.78628	106.752
	3.78705	122.729	3.78695	99.3025	3.78673	73.7193	3.78795	106.788
	3.78872	122.718	3.78862	99.3352	3.7884	73.7519	3.78962	106.777
	3.79038	122.719	3.79028	99.3115	3.79007	73.8044	3.79128	106.787
	3.79205	122.599	3.79195	99.3258	3.79173	73.6756	3.79295	106.837
	3.79372	122.212	3.79362	99.0641	3.7934	73.8226	3.79462	106.75
	3.79538	122.235	3.79528	97.8653	3.79507	74.1165	3.79628	106.792
	3.79705	122.227	3.79695	97.9017	3.79673	73.7751	3.79795	106.786
	3.79872	122.221	3.79862	97.8697	3.7984	73.7363	3.79962	106.754
	3.80038	122.252	3.80028	97.8555	3.80007	73.6951	3.80128	106.46
	3.80205	122.219	3.80195	97.8903	3.80173	73.8079	3.80295	105.155
	3.80372	122.239	3.80362	97.8523	3.8034	73.858	3.80462	105.191
	3.80538	122.225	3.80528	97.8939	3.80507	73.7302	3.80628	105.181
	3.80705	122.217	3.80695	97.87	3.80673	73.8013	3.80795	105.175
	3.80872	122.239	3.80862	97.8718	3.8084	73.7998	3.80962	105.197
	3.81038	122.219	3.81028	97.6988	3.81007	73.8687	3.81128	105.157
	3.81205	122.236	3.81195	96.8711	3.81173	73.8036	3.81295	105.2
	3.81372	122.233	3.81362	96.9481	3.8134	74.09	3.81462	105.171
	3.81538	122.227	3.81528	97.0316	3.81507	74.1935	3.81628	105.182
	3.81705	122.26	3.81695	96.9187	3.81673	74.3869	3.81795	104.765
	3.81872	122.209	3.81862	96.9422	3.8184	74.3422	3.81962	103.671
	3.82038	122.239	3.82028	96.8754	3.82007	74.2826	3.82128	103.701
	3.82205	122.236	3.82195	96.918	3.82173	74.2449	3.82295	103.692
	3.82372	122.213	3.82362	96.9036	3.8234	74.2892	3.82462	103.671
	3.82538	122.242	3.82528	96.8985	3.82507	74.2119	3.82628	103.721
	3.82705	122.215	3.82695	96.9188	3.82673	74.2687	3.82795	103.696
	3.82872	122.239	3.82862	96.8788	3.8284	74.2477	3.82962	103.726
	3.83038	122.244	3.83028	96.9252	3.83007	74.6106	3.83128	103.706
	3.83205	122.217	3.83195	96.924	3.83173	74.7379	3.83295	103.687
	3.83372	122.249	3.83362	96.8969	3.8334	74.6425	3.83462	103.39
	3.83538	122.21	3.83528	96.9362	3.83507	74.723	3.83628	102.398
	3.83705	122.246	3.83695	97.0172	3.83673	74.7358	3.83795	102.444
	3.83872	122.231	3.83862	96.9778	3.8384	74.7256	3.83962	102.426
	3.84038	122.226	3.84028	96.891	3.84007	74.7782	3.84128	102.381
	3.84205	122.425	3.84195	96.8854	3.84173	74.7444	3.84295	102.41
	3.84372	122.709	3.84362	96.912	3.8434	74.7853	3.84462	102.376
	3.84538	122.734	3.84528	96.8758	3.84507	74.7017	3.84628	102.411
	3.84705	122.734	3.84695	96.9509	3.84673	75.5428	3.84795	102.39
	3.84872	122.716	3.84862	97.0072	3.8484	75.7469	3.84962	102.381
	3.85038	122.746	3.85028	96.8995	3.85007	75.6395	3.85128	102.261
	3.85205	122.701	3.85195	96.9186	3.85173	75.7214	3.85295	101.795
	3.85372	122.727	3.85362	96.8714	3.8534	75.6977	3.85462	101.812
	3.85538	122.727	3.85528	96.9192	3.85507	75.6703	3.85628	101.815
	3.85705	122.736	3.85695	96.9157	3.85673	75.7099	3.85795	101.779
	3.85872	122.93	3.85862	96.8958	3.8584	75.6538	3.85962	101.825
	3.86038	123.16	3.86028	97.0568	3.86007	75.7016	3.86128	101.839
	3.86205	123.185	3.86195	97.3698	3.86173	75.673	3.86295	101.839
	3.86372	123.195	3.86362	97.4196	3.8634	75.676	3.86462	101.797
	3.86538	123.17	3.86528	97.4549	3.86507	75.7379	3.86628	101.793
	3.86705	123.208	3.86695	97.4065	3.86673	75.6334	3.86795	101.816
	3.86872	123.194	3.86862	97.4565	3.8684	75.703	3.86962	101.777
	3.87038	123.192	3.87028	97.3969	3.87007	75.6863	3.87128	101.811
	3.87205	123.2	3.87195	97.4179	3.87173	75.6648	3.87295	101.805
	3.87372	123.184	3.87362	97.3863	3.8734	75.712	3.87462	101.789
	3.87538	123.432	3.87528	97.39	3.87507	75.6662	3.87628	101.828
	3.87705	123.739	3.87695	97.6661	3.87673	75.7102	3.87795	101.778
	3.87872	123.746	3.87862	98.4144	3.8784	75.6591	3.87962	101.812
	3.88038	123.753	3.88028	98.4479	3.88007	75.6471	3.88128	101.802
	3.88205	123.737	3.88195	98.4418	3.88173	75.763	3.88295	101.798
	3.88372	123.772	3.88362	98.4339	3.8834	75.6611	3.88462	102.088
	3.88538	123.732	3.88528	98.4687	3.88507	75.7133	3.88628	102.745
	3.88705	123.752	3.88695	98.4242	3.88673	75.6641	3.88795	102.792
	3.88872	123.749	3.88862	98.4761	3.8884	75.6871	3.88962	102.804
	3.89038	123.736	3.89028	98.4414	3.89007	75.7386	3.89128	102.763
	3.89205	123.567	3.89195	98.4504	3.89173	75.7416	3.89295	102.824
	3.89372	123.173	3.89362	98.5743	3.8934	75.7895	3.89462	102.794
	3.89538	123.19	3.89528	98.843	3.89507	75.713	3.89628	102.819
	3.89705	123.194	3.89695	98.8636	3.89673	74.7891	3.89795	102.774
	3.89872	123.167	3.89862	98.865	3.8984	74.7734	3.89962	102.781
	3.90038	123.203	3.90028	98.8235	3.90007	74.6828	3.90128	103.104
	3.90205	123.183	3.90195	98.8626	3.90173	74.7399	3.90295	103.67
	3.90372	123.198	3.90362	98.8233	3.9034	74.7197	3.90462	103.707
	3.90538	123.187	3.90528	98.858	3.90507	74.7771	3.90628	103.71
	3.90705	123.172	3.90695	98.8516	3.90673	74.8679	3.90795	103.682
	3.90872	123.027	3.90862	98.8289	3.9084	74.6795	3.90962	103.722
	3.91038	122.708	3.91028	99.1696	3.91007	74.7976	3.91128	103.682
	3.91205	122.725	3.91195	99.7527	3.91173	74.8232	3.91295	103.729
	3.91372	122.732	3.91362	99.7873	3.9134	73.8365	3.91462	103.701
	3.91538	122.71	3.91528	99.7967	3.91507	73.7694	3.91628	103.694
	3.91705	122.743	3.91695	99.774	3.91673	73.759	3.91795	104.053
	3.91872	122.703	3.91862	99.8387	3.9184	73.7764	3.91962	104.651
	3.92038	122.722	3.92028	99.7735	3.92007	73.7289	3.92128	104.683
	3.92205	122.722	3.92195	99.7985	3.92173	73.7365	3.92295	104.665
	3.92372	122.714	3.92362	99.7856	3.9234	73.9026	3.92462	104.661
	3.92538	121.934	3.92528	99.7776	3.92507	73.6986	3.92628	104.693
	3.92705	120.762	3.92695	100.096	3.92673	73.7929	3.92795	104.641
	3.92872	120.785	3.92862	100.753	3.9284	73.8633	3.92962	104.667
	3.93038	120.797	3.93028	100.779	3.93007	73.3042	3.93128	104.655
	3.93205	120.783	3.93195	100.781	3.93173	73.3668	3.93295	104.645
	3.93372	120.813	3.93362	100.836	3.9334	73.3161	3.93462	104.681
	3.93538	120.767	3.93528	100.879	3.93507	73.3779	3.93628	104.702
	3.93705	120.789	3.93695	100.841	3.93673	73.375	3.93795	104.688
	3.93872	120.797	3.93862	100.826	3.9384	73.2577	3.93962	104.673
	3.94038	120.782	3.94028	100.763	3.94007	73.3375	3.94128	104.64
	3.94205	120.041	3.94195	100.788	3.94173	73.2587	3.94295	104.682
	3.94372	118.876	3.94362	101.159	3.9434	73.3233	3.94462	104.648
	3.94538	118.883	3.94528	101.775	3.94507	73.415	3.94628	104.676
	3.94705	118.895	3.94695	101.804	3.94673	73.2973	3.94795	104.667
	3.94872	118.858	3.94862	101.806	3.9484	73.4589	3.94962	104.651
	3.95038	118.894	3.95028	101.775	3.95007	73.3534	3.95128	104.546
	3.95205	118.859	3.95195	101.817	3.95173	73.3797	3.95295	104.219
	3.95372	118.878	3.95362	101.775	3.9534	73.3153	3.95462	104.246
	3.95538	118.878	3.95528	101.815	3.95507	73.2693	3.95628	104.245
	3.95705	118.863	3.95695	101.83	3.95673	73.3124	3.95795	104.236
	3.95872	118.137	3.95862	101.805	3.9584	73.2853	3.95962	104.267
	3.96038	116.954	3.96028	101.989	3.96007	73.3695	3.96128	104.223
	3.96205	116.967	3.96195	102.36	3.96173	73.4101	3.96295	104.252
	3.96372	116.971	3.96362	102.401	3.9634	73.3334	3.96462	104.258
	3.96538	116.945	3.96528	102.41	3.96507	73.4705	3.96628	104.246
	3.96705	116.978	3.96695	102.369	3.96673	73.2628	3.96795	104.059
	3.96872	116.941	3.96862	102.408	3.9684	73.325	3.96962	103.69
	3.97038	116.958	3.97028	102.359	3.97007	73.3624	3.97128	103.715
	3.97205	116.956	3.97195	102.392	3.97173	73.3076	3.97295	103.727
	3.97372	116.98	3.97362	102.379	3.9734	73.3579	3.97462	103.695
	3.97538	116.314	3.97528	102.379	3.97507	73.3238	3.97628	103.744
	3.97705	115.466	3.97695	102.218	3.97673	73.581	3.97795	103.739
	3.97872	115.462	3.97862	101.774	3.9784	73.7186	3.97962	103.725
	3.98038	115.473	3.98028	101.824	3.98007	73.2845	3.98128	103.7
	3.98205	115.446	3.98195	101.86	3.98173	73.3756	3.98295	103.683
	3.98372	115.484	3.98362	101.781	3.9834	73.284	3.98462	103.369
	3.98538	115.447	3.98528	101.82	3.98507	73.3361	3.98628	102.759
	3.98705	115.466	3.98695	101.766	3.98673	73.3409	3.98795	102.798
	3.98872	115.478	3.98862	101.803	3.9884	73.2595	3.98962	102.831
	3.99038	115.453	3.99028	101.815	3.99007	73.3149	3.99128	102.756
	3.99205	115.28	3.99195	101.778	3.99173	73.2451	3.99295	102.797
	3.99372	114.998	3.99362	101.441	3.9934	73.3251	3.99462	102.748
	3.99538	115.011	3.99528	100.751	3.99507	73.4127	3.99628	102.767
	3.99705	115.018	3.99695	100.779	3.99673	73.468	3.99795	102.765
	3.99872	114.989	3.99862	100.779	3.9984	73.5395	3.99962	102.761
	4.00038	115.021	4.00028	100.749	4.00007	73.3026	4.00128	102.48
	4.00205	114.985	4.00195	100.82	4.00173	73.3367	4.00295	101.782
	4.00372	115.003	4.00362	100.758	4.0034	73.319	4.00462	101.803
	4.00538	115.014	4.00528	100.793	4.00507	73.2523	4.00628	101.806
	4.00705	115.003	4.00695	100.795	4.00673	73.4007	4.00795	101.78
	4.00872	115.021	4.00862	100.771	4.0084	73.2515	4.00962	101.826
	4.01038	114.993	4.01028	100.311	4.01007	73.3116	4.01128	101.775
	4.01205	115.007	4.01195	99.2986	4.01173	73.3751	4.01295	101.812
	4.01372	115.031	4.01362	99.3562	4.0134	73.2992	4.01462	101.803
	4.01538	114.988	4.01528	99.3976	4.01507	73.3515	4.01628	101.851
	4.01705	115.022	4.01695	99.3175	4.01673	73.2712	4.01795	101.886
	4.01872	115	4.01862	99.3468	4.0184	73.3526	4.01962	101.839
	4.02038	115.011	4.02028	99.2927	4.02007	73.3111	4.02128	101.822
	4.02205	115.016	4.02195	99.3227	4.02173	73.3781	4.02295	101.846
	4.02372	114.994	4.02362	99.3276	4.0234	73.495	4.02462	101.78
	4.02538	115.23	4.02528	99.3046	4.02507	73.2304	4.02628	101.828
	4.02705	115.45	4.02695	98.8591	4.02673	73.3454	4.02795	101.774
	4.02872	115.458	4.02862	97.8609	4.0284	73.3734	4.02962	101.809
	4.03038	115.483	4.03028	97.8811	4.03007	72.7814	4.03128	101.822
	4.03205	115.434	4.03195	97.8928	4.03173	72.8527	4.03295	101.806
	4.03372	115.479	4.03362	97.8643	4.0334	72.7128	4.03462	102.067
	4.03538	115.451	4.03528	97.9126	4.03507	72.7849	4.03628	102.37
	4.03705	115.463	4.03695	97.8543	4.03673	73.0212	4.03795	102.382
	4.03872	115.47	4.03862	97.8866	4.0384	72.7687	4.03962	102.407
	4.04038	115.444	4.04028	97.8826	4.04007	72.8132	4.04128	102.372
	4.04205	115.712	4.04195	97.8785	4.04173	72.7635	4.04295	102.423
	4.04372	115.994	4.04362	97.9014	4.0434	72.7913	4.04462	102.371
	4.04538	116.006	4.04528	97.8481	4.04507	72.8166	4.04628	102.39
	4.04705	116.021	4.04695	97.8804	4.04673	73.2323	4.04795	102.396
	4.04872	115.996	4.04862	97.9003	4.0484	73.3307	4.04962	102.365
	4.05038	116.031	4.05028	97.8537	4.05007	73.3005	4.05128	102.927
	4.05205	116.002	4.05195	97.8944	4.05173	73.3637	4.05295	103.682
	4.05372	116.019	4.05362	97.8611	4.0534	73.4032	4.05462	103.7
	4.05538	116.027	4.05528	97.8845	4.05507	75.362	4.05628	103.714
	4.05705	116.005	4.05695	97.8765	4.05673	75.2482	4.05795	103.672
	4.05872	116.508	4.05862	97.8744	4.0584	75.2835	4.05962	103.712
	4.06038	116.954	4.06028	98.1092	4.06007	75.4131	4.06128	103.679
	4.06205	116.952	4.06195	98.4219	4.06173	75.6367	4.06295	103.699
	4.06372	116.976	4.06362	98.4889	4.0634	75.6953	4.06462	103.696
	4.06538	116.948	4.06528	98.5336	4.06507	75.6802	4.06628	103.684
	4.06705	117.007	4.06695	98.4372	4.06673	75.7025	4.06795	104.469
	4.06872	116.999	4.06862	98.4885	4.0684	75.8782	4.06962	105.641
	4.07038	116.974	4.07028	98.4379	4.07007	75.7411	4.07128	105.663
	4.07205	116.978	4.07195	98.452	4.07173	75.8509	4.07295	105.675
	4.07372	116.958	4.07362	98.4434	4.0734	75.8601	4.07462	105.656
	4.07538	117.241	4.07528	98.4366	4.07507	75.7257	4.07628	105.701
	4.07705	117.457	4.07695	99.2242	4.07673	75.8343	4.07795	105.641
	4.07872	117.442	4.07862	100.317	4.0784	75.6109	4.07962	105.674
	4.08038	117.473	4.08028	100.345	4.08007	75.6979	4.08128	105.666
	4.08205	117.429	4.08195	100.356	4.08173	75.7398	4.08295	105.653
	4.08372	117.473	4.08362	100.314	4.0834	75.6944	4.08462	106.838
	4.08538	117.461	4.08528	100.354	4.08507	75.7741	4.08628	108.329
	4.08705	117.452	4.08695	100.313	4.08673	75.85	4.08795	108.364
	4.08872	117.459	4.08862	100.343	4.0884	75.828	4.08962	108.369
	4.09038	117.433	4.09028	100.367	4.09007	75.7071	4.09128	108.325
	4.09205	117.463	4.09195	100.33	4.09173	75.7077	4.09295	108.363
	4.09372	117.447	4.09362	101.15	4.0934	75.7161	4.09462	108.327
	4.09538	117.445	4.09528	102.355	4.09507	75.2283	4.09628	108.349
	4.09705	117.466	4.09695	102.37	4.09673	75.2804	4.09795	108.352
	4.09872	117.424	4.09862	102.403	4.0984	75.2522	4.09962	108.343
	4.10038	117.464	4.10028	102.35	4.10007	75.3102	4.10128	109.388
	4.10205	117.447	4.10195	102.4	4.10173	75.4072	4.10295	110.784
	4.10372	117.45	4.10362	102.475	4.1034	75.2558	4.10462	110.794
	4.10538	117.469	4.10528	102.427	4.10507	75.2907	4.10628	110.805
	4.10705	117.439	4.10695	102.379	4.10673	75.2613	4.10795	110.781
	4.10872	117.456	4.10862	102.371	4.1084	75.3381	4.10962	110.813
	4.11038	117.445	4.11028	102.945	4.11007	75.2947	4.11128	110.778
	4.11205	117.442	4.11195	103.663	4.11173	74.6807	4.11295	110.79
	4.11372	117.479	4.11362	103.687	4.1134	74.738	4.11462	110.797
	4.11538	117.44	4.11528	103.713	4.11507	74.6895	4.11628	110.781
	4.11705	117.484	4.11695	103.654	4.11673	74.7294	4.11795	111.835
	4.11872	117.453	4.11862	103.697	4.1184	74.7978	4.11962	113.102
	4.12038	117.488	4.12028	103.662	4.12007	74.677	4.12128	113.107
	4.12205	117.525	4.12195	103.688	4.12173	74.7324	4.12295	113.121
	4.12372	117.439	4.12362	103.694	4.1234	74.761	4.12462	113.079
	4.12538	117.194	4.12528	103.675	4.12507	74.781	4.12628	113.114
	4.12705	116.96	4.12695	104.152	4.12673	74.7623	4.12795	113.09
	4.12872	116.959	4.12862	104.65	4.1284	74.1961	4.12962	113.113
	4.13038	116.989	4.13028	104.655	4.13007	74.2976	4.13128	113.115
	4.13205	116.951	4.13195	104.67	4.13173	74.2476	4.13295	113.094
	4.13372	116.981	4.13362	104.643	4.1334	74.3091	4.13462	113.589
	4.13538	116.954	4.13528	104.686	4.13507	74.4243	4.13628	114.116
	4.13705	116.956	4.13695	104.651	4.13673	74.2045	4.13795	114.12
	4.13872	116.977	4.13862	104.666	4.1384	74.294	4.13962	114.136
	4.14038	116.946	4.14028	104.676	4.14007	74.3409	4.14128	114.137
	4.14205	116.667	4.14195	104.649	4.14173	74.4717	4.14295	114.153
	4.14372	116.443	4.14362	104.897	4.1434	74.5238	4.14462	114.115
	4.14538	116.445	4.14528	105.221	4.14507	74.356	4.14628	114.126
	4.14705	116.47	4.14695	105.198	4.14673	74.3272	4.14795	114.143
	4.14872	116.419	4.14862	105.191	4.1484	74.2622	4.14962	114.11
	4.15038	116.456	4.15028	105.16	4.15007	74.2148	4.15128	114.316
	4.15205	116.434	4.15195	105.199	4.15173	74.2915	4.15295	114.516
	4.15372	116.433	4.15362	105.162	4.1534	74.2477	4.15462	114.516
	4.15538	116.458	4.15528	105.187	4.15507	74.3266	4.15628	114.532
	4.15705	116.424	4.15695	105.188	4.15673	74.384	4.15795	114.499
	4.15872	116.226	4.15862	105.168	4.1584	74.2391	4.15962	114.532
	4.16038	116.007	4.16028	105.187	4.16007	74.4395	4.16128	114.501
	4.16205	116.01	4.16195	105.163	4.16173	74.6622	4.16295	114.523
	4.16372	116.039	4.16362	105.173	4.1634	74.7428	4.16462	114.533
	4.16538	115.992	4.16528	105.199	4.16507	74.9058	4.16628	114.508
	4.16705	116.036	4.16695	105.162	4.16673	74.7249	4.16795	114.353
	4.16872	116.021	4.16862	105.206	4.1684	74.7948	4.16962	114.122
	4.17038	116.012	4.17028	105.211	4.17007	74.73	4.17128	114.123
	4.17205	116.029	4.17195	105.19	4.17173	74.8206	4.17295	114.139
	4.17372	116.011	4.17362	105.188	4.1734	74.815	4.17462	114.117
	4.17538	116.035	4.17528	105.164	4.17507	74.7866	4.17628	114.142
	4.17705	116.013	4.17695	105.421	4.17673	74.9724	4.17795	114.117
	4.17872	116.009	4.17862	105.643	4.1784	75.26	4.17962	114.126
	4.18038	116.035	4.18028	105.65	4.18007	75.3187	4.18128	114.141
	4.18205	116.001	4.18195	105.685	4.18173	75.365	4.18295	114.114
	4.18372	116.044	4.18362	105.639	4.1834	75.3827	4.18462	113.88
	4.18538	116.054	4.18528	105.682	4.18507	75.4994	4.18628	113.562
	4.18705	116.018	4.18695	105.657	4.18673	75.2347	4.18795	113.564
	4.18872	116.032	4.18862	105.672	4.1884	75.3112	4.18962	113.583
	4.19038	116.007	4.19028	105.692	4.19007	75.3454	4.19128	113.549
	4.19205	116.266	4.19195	105.644	4.19173	75.2975	4.19295	113.588
	4.19372	116.437	4.19362	105.968	4.1934	75.5637	4.19462	113.553
	4.19538	116.43	4.19528	106.253	4.19507	75.6526	4.19628	113.57
	4.19705	116.463	4.19695	106.3	4.19673	75.7165	4.19795	113.586
	4.19872	116.422	4.19862	106.337	4.1984	75.7542	4.19962	113.563
	4.20038	116.456	4.20028	106.249	4.20007	75.8425	4.20128	113.132
	4.20205	116.443	4.20195	106.294	4.20173	75.9167	4.20295	112.596
	4.20372	116.44	4.20362	106.26	4.2034	75.6712	4.20462	112.618
	4.20538	116.456	4.20528	106.264	4.20507	75.7314	4.20628	112.63
	4.20705	116.429	4.20695	106.286	4.20673	75.7414	4.20795	112.589
	4.20872	116.746	4.20862	106.255	4.2084	75.6603	4.20962	112.628
	4.21038	116.965	4.21028	106.009	4.21007	75.7816	4.21128	112.604
	4.21205	116.957	4.21195	105.658	4.21173	75.6621	4.21295	112.615
	4.21372	116.985	4.21362	105.663	4.2134	75.6785	4.21462	112.626
	4.21538	116.943	4.21528	105.693	4.21507	75.6593	4.21628	112.604
	4.21705	116.977	4.21695	105.64	4.21673	75.6859	4.21795	112.402
	4.21872	116.973	4.21862	105.7	4.2184	75.7633	4.21962	112.2
	4.22038	116.96	4.22028	105.644	4.22007	75.6669	4.22128	112.189
	4.22205	117.002	4.22195	105.664	4.22173	75.7386	4.22295	112.211
	4.22372	116.95	4.22362	105.675	4.2234	75.7052	4.22462	112.179
	4.22538	117.62	4.22528	105.646	4.22507	75.6749	4.22628	112.214
	4.22705	118.023	4.22695	105.199	4.22673	75.5746	4.22795	112.193
	4.22872	118.008	4.22862	104.661	4.2284	75.3068	4.22962	112.191
	4.23038	118.042	4.23028	104.658	4.23007	75.3126	4.23128	112.21
	4.23205	118.012	4.23195	104.676	4.23173	75.2795	4.23295	112.188
	4.23372	118.033	4.23362	104.644	4.2334	75.4982	4.23462	111.684
	4.23538	118.023	4.23528	104.687	4.23507	75.5456	4.23628	111.244
	4.23705	118.018	4.23695	104.648	4.23673	75.2525	4.23795	111.239
	4.23872	118.039	4.23862	104.662	4.2384	75.276	4.23962	111.271
	4.24038	118.012	4.24028	104.681	4.24007	75.2432	4.24128	111.242
	4.24205	118.256	4.24195	104.636	4.24173	75.2397	4.24295	111.261
	4.24372	118.398	4.24362	104.173	4.2434	75.0461	4.24462	111.243
	4.24538	118.387	4.24528	103.716	4.24507	74.2049	4.24628	111.241
	4.24705	118.422	4.24695	103.704	4.24673	74.3195	4.24795	111.278
	4.24872	118.393	4.24862	103.717	4.2484	74.3882	4.24962	111.243
	4.25038	118.416	4.25028	103.673	4.25007	74.2009	4.25128	110.822
	4.25205	118.404	4.25195	103.72	4.25173	74.2952	4.25295	110.42
	4.25372	118.394	4.25362	103.701	4.2534	74.2416	4.25462	110.409
	4.25538	118.423	4.25528	103.689	4.25507	74.335	4.25628	110.428
	4.25705	118.383	4.25695	103.705	4.25673	74.2966	4.25795	110.4
	4.25872	118.957	4.25862	103.678	4.2584	74.2054	4.25962	110.437
	4.26038	119.306	4.26028	103.076	4.26007	73.9626	4.26128	110.405
	4.26205	119.296	4.26195	102.361	4.26173	73.2835	4.26295	110.435
	4.26372	119.331	4.26362	102.378	4.2634	73.3272	4.26462	110.464
	4.26538	119.3	4.26528	102.408	4.26507	73.3819	4.26628	110.414
	4.26705	119.333	4.26695	102.372	4.26673	73.3711	4.26795	109.586
	4.26872	119.318	4.26862	102.406	4.2684	73.531	4.26962	108.794
	4.27038	119.307	4.27028	102.373	4.27007	73.2265	4.27128	108.78
	4.27205	119.332	4.27195	102.375	4.27173	73.327	4.27295	108.81
	4.27372	119.3	4.27362	102.393	4.2734	73.3316	4.27462	108.763
	4.27538	119.654	4.27528	102.363	4.27507	73.2973	4.27628	108.8
	4.27705	119.855	4.27695	101.532	4.27673	73.0757	4.27795	108.78
	4.27872	119.837	4.27862	100.779	4.2784	72.4384	4.27962	108.781
	4.28038	119.874	4.28028	100.783	4.28007	72.4072	4.28128	108.81
	4.28205	119.84	4.28195	100.849	4.28173	72.4095	4.28295	108.766
	4.28372	119.869	4.28362	100.751	4.2834	72.2516	4.28462	107.935
	4.28538	119.847	4.28528	100.795	4.28507	72.3367	4.28628	107.3
	4.28705	119.839	4.28695	100.776	4.28673	72.3773	4.28795	107.281
	4.28872	119.871	4.28862	100.765	4.2884	72.3758	4.28962	107.309
	4.29038	119.84	4.29028	100.822	4.29007	72.3689	4.29128	107.275
	4.29205	120.456	4.29195	100.756	4.29173	72.3268	4.29295	107.312
	4.29372	120.785	4.29362	100.289	4.2934	72.0388	4.29462	107.282
	4.29538	120.77	4.29528	99.7823	4.29507	71.5332	4.29628	107.293
	4.29705	120.807	4.29695	99.7756	4.29673	71.5664	4.29795	107.318
	4.29872	120.762	4.29862	99.8071	4.2984	71.6189	4.29962	107.295
	4.30038	120.786	4.30028	99.7637	4.30007	71.4259	4.30128	106.454
	4.30205	120.775	4.30195	99.8032	4.30173	71.4818	4.30295	105.654
	4.30372	120.793	4.30362	99.777	4.3034	71.5152	4.30462	105.656
	4.30538	120.805	4.30528	99.7807	4.30507	71.541	4.30628	105.682
	4.30705	120.775	4.30695	99.8112	4.30673	71.5539	4.30795	105.681
	4.30872	121.097	4.30862	99.7727	4.3084	71.4504	4.30962	105.7
	4.31038	121.268	4.31028	99.3024	4.31007	71.282	4.31128	105.645
	4.31205	121.242	4.31195	98.8443	4.31173	70.8538	4.31295	105.665
	4.31372	121.278	4.31362	98.8334	4.3134	70.9396	4.31462	105.691
	4.31538	121.237	4.31528	98.8754	4.31507	71.0137	4.31628	105.639
	4.31705	121.266	4.31695	98.8138	4.31673	70.9576	4.31795	105.112
	4.31872	121.253	4.31862	98.8479	4.3184	71.0296	4.31962	104.66
	4.32038	121.25	4.32028	98.8116	4.32007	70.8924	4.32128	104.652
	4.32205	121.291	4.32195	98.8229	4.32173	70.9299	4.32295	104.679
	4.32372	121.248	4.32362	98.8486	4.3234	70.9939	4.32462	104.674
	4.32538	121.899	4.32528	98.8324	4.32507	70.8991	4.32628	104.692
	4.32705	122.227	4.32695	98.6581	4.32673	70.9893	4.32795	104.646
	4.32872	122.204	4.32862	98.4436	4.3284	70.8693	4.32962	104.654
	4.33038	122.239	4.33028	98.43	4.33007	71.0132	4.33128	104.681
	4.33205	122.208	4.33195	98.4629	4.33173	71.0506	4.33295	104.642
	4.33372	122.232	4.33362	98.4452	4.3334	70.9093	4.33462	104.102
	4.33538	122.225	4.33528	98.4842	4.33507	71.0565	4.33628	103.728
	4.33705	122.228	4.33695	98.4416	4.33673	70.8759	4.33795	103.684
	4.33872	122.258	4.33862	98.4254	4.3384	70.9409	4.33962	103.713
	4.34038	122.227	4.34028	98.4457	4.34007	71.0439	4.34128	103.682
	4.34205	122.239	4.34195	98.4422	4.34173	71.054	4.34295	103.723
	4.34372	122.242	4.34362	98.1441	4.3434	71.415	4.34462	103.707
	4.34538	122.19	4.34528	97.9007	4.34507	71.9543	4.34628	103.692
	4.34705	122.238	4.34695	97.8776	4.34673	71.8679	4.34795	103.723
	4.34872	122.227	4.34862	97.9026	4.3484	71.9172	4.34962	103.69
	4.35038	122.235	4.35028	97.8633	4.35007	71.8432	4.35128	103.439
	4.35205	122.224	4.35195	97.8957	4.35173	71.9303	4.35295	103.217
	4.35372	122.21	4.35362	97.8807	4.3534	71.8572	4.35462	103.217
	4.35538	122.245	4.35528	97.9078	4.35507	71.8693	4.35628	103.253
	4.35705	122.22	4.35695	97.9488	4.35673	71.9132	4.35795	103.246
	4.35872	122.232	4.35862	97.8624	4.3584	72.0734	4.35962	103.246
	4.36038	122.238	4.36028	97.6586	4.36007	72.264	4.36128	103.229
	4.36205	122.214	4.36195	97.5189	4.36173	72.3395	4.36295	103.219
	4.36372	122.248	4.36362	97.4048	4.3634	72.3315	4.36462	103.252
	4.36538	122.209	4.36528	97.4264	4.36507	72.4242	4.36628	103.216
	4.36705	122.236	4.36695	97.3842	4.36673	72.2625	4.36795	102.971
	4.36872	122.234	4.36862	97.4152	4.3684	72.3122	4.36962	102.765
	4.37038	122.205	4.37028	97.4029	4.37007	72.2962	4.37128	102.733
	4.37205	122.244	4.37195	97.4793	4.37173	72.3895	4.37295	102.772
	4.37372	122.22	4.37362	97.5363	4.3734	72.4266	4.37462	102.75
	4.37538	122.227	4.37528	97.3887	4.37507	72.3071	4.37628	102.776
	4.37705	122.233	4.37695	97.7079	4.37673	72.9204	4.37795	102.759
	4.37872	122.202	4.37862	97.9075	4.3784	73.8121	4.37962	102.788
	4.38038	122.242	4.38028	97.8643	4.38007	73.8605	4.38128	102.816
	4.38205	122.213	4.38195	97.9111	4.38173	73.773	4.38295	102.787
	4.38372	122.23	4.38362	97.8676	4.3834	73.726	4.38462	102.523
	4.38538	122.229	4.38528	97.8941	4.38507	73.8219	4.38628	102.369
	4.38705	122.215	4.38695	97.8661	4.38673	73.7594	4.38795	102.351
	4.38872	122.253	4.38862	97.8539	4.3884	73.7372	4.38962	102.392
	4.39038	122.222	4.39028	97.89	4.39007	73.7271	4.39128	102.354
	4.39205	122.589	4.39195	97.8554	4.39173	73.787	4.39295	102.373
	4.39372	122.733	4.39362	98.4669	4.3934	74.046	4.39462	102.366
	4.39538	122.694	4.39528	98.8459	4.39507	74.2003	4.39628	102.36
	4.39705	122.736	4.39695	98.8096	4.39673	74.2406	4.39795	102.405
	4.39872	122.704	4.39862	98.8501	4.3984	74.2805	4.39962	102.356
	4.40038	122.724	4.40028	98.828	4.40007	74.2479	4.40128	102.617
	4.40205	122.728	4.40195	98.8632	4.40173	74.3888	4.40295	102.753
	4.40372	122.704	4.40362	98.8425	4.4034	74.1668	4.40462	102.731
	4.40538	122.739	4.40528	98.8145	4.40507	74.203	4.40628	102.782
	4.40705	122.707	4.40695	98.847	4.40673	74.217	4.40795	102.745
	4.40872	123.041	4.40862	98.8139	4.4084	74.2425	4.40962	102.772
	4.41038	123.186	4.41028	99.7144	4.41007	74.4709	4.41128	102.755
	4.41205	123.17	4.41195	100.338	4.41173	74.6848	4.41295	102.74
	4.41372	123.204	4.41362	100.318	4.4134	74.7474	4.41462	102.769
	4.41538	123.162	4.41528	100.358	4.41507	74.8408	4.41628	102.74
	4.41705	123.181	4.41695	100.308	4.41673	74.694	4.41795	103.338
	4.41872	123.182	4.41862	100.345	4.4184	74.8273	4.41962	103.695
	4.42038	123.167	4.42028	100.336	4.42007	74.822	4.42128	103.662
	4.42205	123.206	4.42195	100.322	4.42173	74.7819	4.42295	103.701
	4.42372	123.168	4.42362	100.356	4.4234	74.8628	4.42462	103.714
	4.42538	123.571	4.42528	100.421	4.42507	74.7095	4.42628	103.717
	4.42705	123.743	4.42695	101.314	4.42673	75.0648	4.42795	103.678
	4.42872	123.718	4.42862	101.815	4.4284	75.6782	4.42962	103.666
[truncated: 9,348 more rows]

## Sheet: Supplementary Figure 6a
Supplementary Figure 6a	Radio-HPLC analysis of metabolic stability of [18F]3 2 h post i.v. injection in mouse
	Blood (in vivo)
	Time (min)	Intensity (mAU)
	0.513883	90.6684
	0.51555	90.6547
	0.517217	90.6999
	0.518883	90.6528
	0.52055	90.7869
	0.522217	90.9708
	0.523883	90.6978
	0.52555	90.8189
	0.527217	91.0514
	0.528883	91.092
	0.53055	91.0778
	0.532217	91.0669
	0.533883	91.1055
	0.53555	91.2014
	0.537217	91.279
	0.538883	91.3244
	0.54055	91.1062
	0.542217	91.31
	0.543883	91.9922
	0.54555	92.0648
	0.547217	92.0776
	0.548883	92.0255
	0.55055	92.0472
	0.552217	92.0166
	0.553883	92.0482
	0.55555	92.0274
	0.557217	92.0348
	0.558883	92.4455
	0.56055	93.5576
	0.562217	93.657
	0.563883	93.7635
	0.56555	93.5612
	0.567217	93.5673
	0.568883	93.5255
	0.57055	93.5652
	0.572217	93.5463
	0.573883	93.6784
	0.57555	94.1501
	0.577217	95.0425
	0.578883	95.0478
	0.58055	95.0372
	0.582217	95.0201
	0.583883	95.0747
	0.58555	95.0108
	0.587217	95.0469
	0.588883	95.0265
	0.59055	95.0165
	0.592217	95.3643
	0.593883	96.1276
	0.59555	96.0265
	0.597217	95.995
	0.598883	95.9503
	0.60055	95.9859
	0.602217	95.9254
	0.603883	95.9955
	0.60555	96.1295
	0.607217	95.9637
	0.608883	95.9561
	0.61055	95.9104
	0.612217	95.9407
	0.613883	95.9727
	0.61555	95.9444
	0.617217	95.9803
	0.618883	95.9418
	0.62055	95.9858
	0.622217	95.921
	0.623883	95.9397
	0.62555	95.8626
	0.627217	95.4908
	0.628883	95.5224
	0.63055	95.5391
	0.632217	95.4997
	0.633883	95.531
	0.63555	95.4624
	0.637217	95.5065
	0.638883	95.5179
	0.64055	95.4916
	0.642217	95.0462
	0.643883	94.0338
	0.64555	94.0781
	0.647217	94.1037
	0.648883	94.0419
	0.65055	94.0935
	0.652217	94.0283
	0.653883	94.0621
	0.65555	94.0578
	0.657217	94.0464
	0.658883	93.772
	0.66055	93.0217
	0.662217	93.164
	0.663883	93.2404
	0.66555	93.0494
	0.667217	93.1382
	0.668883	92.9695
	0.67055	93.0236
	0.672217	93.0393
	0.673883	93.0271
	0.67555	92.6946
	0.677217	92.0208
	0.678883	92.0439
	0.68055	92.0564
	0.682217	92.0383
	0.683883	92.0768
	0.68555	92.0173
	0.687217	92.0773
	0.688883	92.074
	0.69055	92.0167
	0.692217	91.735
	0.693883	91.06
	0.69555	91.0877
	0.697217	91.1212
	0.698883	91.0605
	0.70055	91.0967
	0.702217	91.039
	0.703883	91.0808
	0.70555	91.1188
	0.707217	91.1015
	0.708883	90.9715
	0.71055	90.6443
	0.712217	90.6691
	0.713883	90.7007
	0.71555	90.6492
	0.717217	90.6907
	0.718883	90.6723
	0.72055	90.6862
	0.722217	90.7123
	0.723883	90.697
	0.72555	90.7272
	0.727217	90.7104
	0.728883	90.7054
	0.73055	90.688
	0.732217	90.6643
	0.733883	90.7056
	0.73555	90.6669
	0.737217	90.6938
	0.738883	90.6997
	0.74055	90.6725
	0.742217	90.7472
	0.743883	90.6443
	0.74555	90.6632
	0.747217	90.667
	0.748883	90.7036
	0.75055	90.7527
	0.752217	90.6561
	0.753883	90.7537
	0.75555	90.8647
	0.757217	90.6626
	0.758883	90.6875
	0.76055	90.6399
	0.762217	90.7945
	0.763883	90.9037
	0.76555	90.6518
	0.767217	90.6979
	0.768883	90.6658
	0.77055	90.7264
	0.772217	90.7738
	0.773883	90.6538
	0.77555	90.7072
	0.777217	90.6647
	0.778883	90.8194
	0.78055	90.9925
	0.782217	90.6752
	0.783883	90.7406
	0.78555	90.7081
	0.787217	90.6883
	0.788883	90.741
	0.79055	90.6547
	0.792217	90.6676
	0.793883	90.6612
	0.79555	90.6801
	0.797217	90.714
	0.798883	90.6403
	0.80055	90.6796
	0.802217	90.6553
	0.803883	90.6953
	0.80555	90.7463
	0.807217	90.6722
	0.808883	90.778
	0.81055	91.0273
	0.812217	90.802
	0.813883	90.7128
	0.81555	90.6791
	0.817217	90.7127
	0.818883	90.6789
	0.82055	90.6833
	0.822217	90.6796
	0.823883	90.6646
	0.82555	90.7198
	0.827217	90.6705
	0.828883	90.6779
	0.83055	90.6865
	0.832217	90.6512
	0.833883	90.6927
	0.83555	90.6546
	0.837217	90.6894
	0.838883	90.7072
	0.84055	90.6593
	0.842217	90.7014
	0.843883	90.682
	0.84555	90.6697
	0.847217	90.671
	0.848883	90.6354
	0.85055	90.6722
	0.852217	90.628
	0.853883	90.8052
	0.85555	90.9798
	0.857217	90.9402
	0.858883	91.0453
	0.86055	91.0449
	0.862217	91.0554
	0.863883	91.0805
	0.86555	91.2375
	0.867217	91.2184
	0.868883	91.0446
	0.87055	91.1129
	0.872217	91.1143
	0.873883	91.0531
	0.87555	91.3061
	0.877217	91.5519
	0.878883	91.5688
	0.88055	91.6041
	0.882217	91.5373
	0.883883	91.5872
	0.88555	91.5674
	0.887217	91.5851
	0.888883	91.565
	0.89055	91.5485
	0.892217	91.7877
	0.893883	92.019
	0.89555	92.0056
	0.897217	92.0724
	0.898883	91.9874
	0.90055	92.0431
	0.902217	92.0123
	0.903883	92.0123
	0.90555	92.0185
	0.907217	92.0124
	0.908883	92.0476
	0.91055	92.0729
	0.912217	92.0211
	0.913883	92.0301
	0.91555	91.9811
	0.917217	92.0287
	0.918883	92.0123
	0.92055	92.0066
	0.922217	92.0184
	0.923883	92.0003
	0.92555	92.0267
	0.927217	92.0204
	0.928883	92.0012
	0.93055	92.0333
	0.932217	92.0027
	0.933883	92.0534
	0.93555	92.0436
	0.937217	92.0261
	0.938883	92.0571
	0.94055	92.0103
	0.942217	92.3555
	0.943883	92.7515
	0.94555	92.6126
	0.947217	92.5879
	0.948883	92.5453
	0.95055	92.5857
	0.952217	92.5635
	0.953883	92.5963
	0.95555	92.667
	0.957217	92.5693
	0.958883	92.8519
	0.96055	93.1498
	0.962217	93.0695
	0.963883	93.1058
	0.96555	93.0102
	0.967217	93.0666
	0.968883	93.0501
	0.97055	93.0421
	0.972217	93.0644
	0.973883	93.0085
	0.97555	93.6274
	0.977217	94.1333
	0.978883	94.0891
	0.98055	94.1259
	0.982217	94.0708
	0.983883	94.0981
	0.98555	94.0521
	0.987217	94.056
	0.988883	94.0772
	0.99055	94.0571
	0.992217	94.6327
	0.993883	95.0283
	0.99555	95.0631
	0.997217	95.1123
	0.998883	95.0151
	1.00055	95.0489
	1.00222	95.0347
	1.00388	95.0211
	1.00555	95.0677
	1.00722	95.0148
	1.00888	95.3168
	1.01055	95.5093
	1.01222	95.5078
	1.01388	95.5363
	1.01555	95.511
	1.01722	95.5836
	1.01888	95.4905
	1.02055	95.5126
	1.02222	95.5282
	1.02388	95.4997
	1.02555	95.7518
	1.02722	95.934
	1.02888	95.9633
	1.03055	95.9971
	1.03222	95.9372
	1.03388	96.0016
	1.03555	96.0606
	1.03722	95.9491
	1.03888	95.9578
	1.04055	95.9508
	1.04222	95.7307
	1.04388	95.4991
	1.04555	95.5133
	1.04722	95.527
	1.04888	95.4762
	1.05055	95.5125
	1.05222	95.4888
	1.05388	95.4985
	1.05555	95.5159
	1.05722	95.4844
	1.05888	95.2769
	1.06055	95.0407
	1.06222	95.0379
	1.06388	95.0869
	1.06555	95.0133
	1.06722	95.0484
	1.06888	95.057
	1.07055	95.0283
	1.07222	95.0434
	1.07388	95.0189
	1.07555	94.5186
	1.07722	94.068
	1.07888	94.1337
	1.08055	94.2051
	1.08222	94.0192
	1.08388	94.0852
	1.08555	94.0746
	1.08722	94.0671
	1.08888	94.0991
	1.09055	94.06
	1.09222	93.4951
	1.09388	93.0262
	1.09555	92.993
	1.09722	93.0567
	1.09888	93.0758
	1.10055	93.0798
	1.10222	93.0182
	1.10388	93.0145
	1.10555	93.0575
	1.10722	93.1242
	1.10888	92.8353
	1.11055	92.6362
	1.11222	92.5695
	1.11388	92.6052
	1.11555	92.5926
	1.11722	92.6192
	1.11888	92.6138
	1.12055	92.6472
	1.12222	92.6601
	1.12388	92.5738
	1.12555	92.2202
	1.12722	92.0288
	1.12888	92.1379
	1.13055	92.211
	1.13222	92.0257
	1.13388	92.0398
	1.13555	92.0501
	1.13722	92.0262
	1.13888	92.0524
	1.14055	92.0078
	1.14222	91.7442
	1.14388	91.5697
	1.14555	91.5671
	1.14722	91.6225
	1.14888	91.587
	1.15055	91.6037
	1.15222	91.5836
	1.15388	91.5418
	1.15555	91.5811
	1.15722	91.6013
	1.15888	91.0574
	1.16055	90.673
	1.16222	90.6345
	1.16388	90.6779
	1.16555	90.6545
	1.16722	90.6815
	1.16888	90.6698
	1.17055	90.6695
	1.17222	90.7182
	1.17388	90.6748
	1.17555	90.3184
	1.17722	90.1664
	1.17888	90.0795
	1.18055	90.1129
	1.18222	90.0643
	1.18388	90.1016
	1.18555	90.0998
	1.18722	90.2196
	1.18888	90.2697
	1.19055	90.0833
	1.19222	90.1121
	1.19388	90.1368
	1.19555	90.1282
	1.19722	90.1765
	1.19888	90.0902
	1.20055	90.1214
	1.20222	90.154
	1.20388	90.107
	1.20555	90.1798
	1.20722	90.1013
	1.20888	90.7128
	1.21055	91.0637
	1.21222	91.0709
	1.21388	91.1253
	1.21555	91.0461
	1.21722	91.0766
	1.21888	91.0717
	1.22055	91.0553
	1.22222	91.0888
	1.22388	91.0924
	1.22555	91.8028
	1.22722	92.171
	1.22888	92.0131
	1.23055	92.0506
	1.23222	92.0032
	1.23388	92.0366
	1.23555	92.0383
	1.23722	92.0018
	1.23888	92.0812
	1.24055	92.0056
	1.24222	93.0386
	1.24388	93.588
	1.24555	93.5505
	1.24722	93.6033
	1.24888	93.5261
	1.25055	93.5574
	1.25222	93.5876
	1.25388	93.5459
	1.25555	93.5845
	1.25722	93.6263
	1.25888	93.9348
	1.26055	94.0882
	1.26222	94.0561
	1.26388	94.1087
	1.26555	94.0592
	1.26722	94.0782
	1.26888	94.0921
	1.27055	94.035
	1.27222	94.1293
	1.27388	94.0512
	1.27555	94.4985
	1.27722	94.6659
	1.27888	94.6403
	1.28055	94.6835
	1.28222	94.6508
	1.28388	94.6958
	1.28555	94.7872
	1.28722	94.645
	1.28888	94.7254
	1.29055	94.6653
	1.29222	94.2348
	1.29388	94.08
	1.29555	94.0634
	1.29722	94.0983
	1.29888	94.0665
	1.30055	94.078
	1.30222	94.0725
	1.30388	94.0316
	1.30555	94.0786
	1.30722	94.0728
	1.30888	93.7203
	1.31055	93.5932
	1.31222	93.5406
	1.31388	93.5879
	1.31555	93.536
	1.31722	93.5671
	1.31888	93.5915
	1.32055	93.5317
	1.32222	93.5692
	1.32388	93.5293
	1.32555	93.5478
	1.32722	93.6031
	1.32888	93.5322
	1.33055	93.5717
	1.33222	93.5564
	1.33388	93.5673
	1.33555	93.553
	1.33722	93.5557
	1.33888	93.5936
	1.34055	93.556
	1.34222	93.5634
[truncated: 8,200 more rows]

## Sheet: Supplementary Figure 6b
Supplementary Figure 6b	Radio-HPLC analysis of metabolic stability of [18F]4 2 h post i.v. injection in mouse
[truncated: 11,343 more rows]

[truncated: 5 more sheets: Supplementary Figure 8, Supplementary Figure 11, Supplementary Figure 12, Supplementary Figure 14, Supplementary Figure 15]
